# Supplementary material for: Exploring IRGs as a Biomarker of Pulmonary Hypertension Using Multiple Machine Learning Algorithms
Source: Diagnostics (Basel). 2024 Oct 28;14(21):2398. doi: 10.3390/diagnostics14212398 (PMC11545203; doi:10.3390/diagnostics14212398)
Supplement: Supplementary file 1 [file diagnostics-14-02398-s001.zip]

Archive with 11 entries (11 files):
- Figure S1.pdf
- Figure S2.pdf
- Figure S3.pdf
- Figure S4.pdf
- Figure S5.pdf
- Figure S6.pdf
- Table S1.xlsx
- Table S2.txt
- Table S3.txt
- Table S4.txt
- Table S5.csv
