# Supplementary material for: Exploring IRGs as a Biomarker of Pulmonary Hypertension Using Multiple Machine Learning Algorithms
Source: Diagnostics (Basel). 2024 Oct 28;14(21):2398. doi: 10.3390/diagnostics14212398 (PMC11545203; doi:10.3390/diagnostics14212398)
Supplement: Supplementary file 1 [file diagnostics-14-02398-s001.zip › Table S1.xlsx]

## Sheet: Sheet1
		A comparison of the advantages and disadvantages of the 12 machine learning models
	Order	Algorithm	Key Features	Advantages	Disadvantages
	1	Lasso	L1 regularization regression, selects the most relevant features, reduces model complexity	Simplifies the model, reduces overfitting, good for high-dimensional data	May ignore small but contributing features
	2	Stepglm	Stepwise regression, selects variables based on AIC criteria	Easy to interpret, automatically selects important variables	Relies on AIC criteria, may overlook more complex relationships between variables
	3	Support Vector Machine (SVM)	Classification algorithm that maximizes the decision boundary	Strong classification capability, good for high-dimensional data	Sensitive to parameters, long training time
	4	Random Forest (RF)	Ensemble of decision trees, classifies by majority voting	Noise-resistant, reduces overfitting, handles non-linear data	Performance may degrade with high-dimensional sparse data, less interpretable
	5	Linear Discriminant Analysis (LDA)	Linear classification model, assumes normal distribution of features	Suitable for multi-class problems with normally distributed features, simple and efficient	Sensitive to outliers, may not work well for non-linear data distributions
	6	eXtreme Gradient Boosting (XGBoost)	Boosting tree model, incrementally optimizes classification error	High accuracy, handles complex data structures	High computational complexity, prone to overfitting
	7	Gradient Boosting Machine (GBM)	Boosting technique that incrementally improves model	Strong performance, suitable for non-linear relationships	Slow training, prone to overfitting
	8	Ridge	L2 regularization regression, reduces the effect of multicollinearity	Suitable for handling multicollinearity, does not completely ignore features	Retains all features, less interpretable
	9	Elastic Network (Enet)	Combines the benefits of Lasso and Ridge, uses both L1 and L2 regularization	Handles feature selection and multicollinearity well, good for high-dimensional data	Complex parameter tuning, depends on regularization strength
	10	Generalized Linear Model Boosting (glmBoost)	Boosting method based on generalized linear models, handles various distributions	Flexible, strong performance across different distribution structures	Higher complexity, may overfit on certain datasets
	11	plsRglm	Generalized linear model with partial least squares regression	Suitable for high-dimensional multivariate regression	Complex model building, less interpretable
	12	Naive Bayes	Simple classification algorithm based on Bayes’ theorem, assumes feature independence	Highly efficient, works well for small datasets	Assumes feature independence, which is often not true in practice
