# Supplementary material for: Exploring IRGs as a Biomarker of Pulmonary Hypertension Using Multiple Machine Learning Algorithms
Source: Diagnostics (Basel). 2024 Oct 28;14(21):2398. doi: 10.3390/diagnostics14212398 (PMC11545203; doi:10.3390/diagnostics14212398)
Supplement: Supplementary file 1 [file diagnostics-14-02398-s001.zip › Table S2.txt]

Genes	Primers
Actb	F	TGTCACCAACTGGGACGATA
	R	GGGGTGTTGAAGGTCTCAAA
Ctgf	F	GAGTGGGTGTGTGACGAGCCCAAGG
	R	ATGTCTCCGTACATCTTCCTGTAGT
Ddr2	F	CTCCCAGAATTTGCTCCAG
	R	GCCACATCTTTTCCTGAGA
Fgfr2	F	CCCATCCTCCAAGCTGGACTGCCT
	R	CTCCTTCTCTCTCACAGGTGCTGG
Myh10	F	CAGCTACAGGACACACAGGA
	R	AATTGTCCCCAGGTCATCGT
Yap1	F	AGAGCCGCTTCCCTGATTACCTG
	R	GGCATCAGCTCCTCCCCTT
