# Supplementary material for: Exploring IRGs as a Biomarker of Pulmonary Hypertension Using Multiple Machine Learning Algorithms
Source: Diagnostics (Basel). 2024 Oct 28;14(21):2398. doi: 10.3390/diagnostics14212398 (PMC11545203; doi:10.3390/diagnostics14212398)
Supplement: Supplementary file 1 [file diagnostics-14-02398-s001.zip › Table S3.txt]

ONTOLOGY	ID	Description	GeneRatio	BgRatio	pvalue	p.adjust	qvalue	geneID	Count
BP	GO:0001667	ameboidal-type cell migration	94/1328	480/18800	6.20714414423779e-20	3.44248214239428e-16	2.78341411099505e-16	ACVRL1/AMOTL2/ANGPT1/ANGPT2/ANXA3/ARHGDIB/ATOH8/BCAS3/BMPR2/CARD10/CDH13/CDH5/CLEC14A/CYP1B1/DAAM2/DAB2IP/DCN/DDR2/DLL4/DOCK1/EDNRA/EDNRB/EFNA1/EFNB2/EMP2/ENPP2/EPB41L5/EPHB4/FERMT1/FGF18/FGFR1/FLT4/FOLR1/FOXP1/FSTL1/FUT1/GATA2/GLUL/GPC3/HYAL1/HYAL2/ID1/ITGA3/KANK1/KANK2/KDR/KITLG/KLF4/MAP3K3/MCC/MECP2/MEGF8/MEOX2/MMRN2/NRP1/PHACTR4/PLEKHG5/PLK2/PLXND1/PRKCE/PRKD1/PTN/PTPRG/PTPRM/RAC1/RHOJ/ROBO1/…	94
BP	GO:0016055	Wnt signaling pathway	84/1328	452/18800	1.6860626711161e-16	3.06778590195765e-13	2.48045399099201e-13	AMOTL2/ANKRD6/APCDD1/BMP2/BTRC/CAV1/CCND1/CCNY/CDH3/CSNK1E/CTNNBIP1/CTNND1/CTNND2/DAAM2/DAB2IP/DACT3/DKK2/DKK3/DVL1/EDNRA/EDNRB/EGFR/EXT1/FBXW11/FERMT1/FGFR2/FOLR1/FZD1/FZD10/FZD4/FZD5/FZD8/GNAQ/GPC3/GPC4/GRB10/GRK5/ITGA3/KANK1/KLF4/LATS2/LGR4/LIMD1/LRP4/LRRK2/MARK1/MCC/NDRG2/NKD1/PKD2/PPM1A/PRICKLE2/PSEN1/RAC1/RBMS3/ROR1/RUVBL1/RUVBL2/SCEL/SDC1/SEMA5A/SFRP4/SHISA3/SMURF1/SMURF2/SOSTDC1/SOX13/SPI…	84
BP	GO:0003007	heart morphogenesis	59/1328	254/18800	1.88643106451303e-16	3.06778590195765e-13	2.48045399099201e-13	ACVRL1/ANKRD1/BMP2/BMP5/BMPR2/DLC1/DLL4/EDNRA/EFNA1/ELN/EPHB4/EXT1/FGFR2/FOLR1/FOXF1/FZD1/GATA5/GATA6/GJA5/HEG1/HEY1/HEYL/JAG1/MDM2/MEGF8/MICAL2/NDRG4/NOTCH2/NRG1/NRP1/PARVA/PKD2/PKP2/PLXND1/PPP1R13L/PSEN1/ROBO1/ROBO2/RTN4/SLIT2/SMAD6/SMAD7/TBX2/TBX3/TCAP/TEAD2/TEK/TGFB2/TGFBR1/TGFBR3/TMEM100/TNNC1/TTN/TWIST1/VEGFA/WNT3A/WNT5A/YAP1/ZFPM2	59
BP	GO:0198738	cell-cell signaling by wnt	84/1328	454/18800	2.21261154126048e-16	3.06778590195765e-13	2.48045399099201e-13	AMOTL2/ANKRD6/APCDD1/BMP2/BTRC/CAV1/CCND1/CCNY/CDH3/CSNK1E/CTNNBIP1/CTNND1/CTNND2/DAAM2/DAB2IP/DACT3/DKK2/DKK3/DVL1/EDNRA/EDNRB/EGFR/EXT1/FBXW11/FERMT1/FGFR2/FOLR1/FZD1/FZD10/FZD4/FZD5/FZD8/GNAQ/GPC3/GPC4/GRB10/GRK5/ITGA3/KANK1/KLF4/LATS2/LGR4/LIMD1/LRP4/LRRK2/MARK1/MCC/NDRG2/NKD1/PKD2/PPM1A/PRICKLE2/PSEN1/RAC1/RBMS3/ROR1/RUVBL1/RUVBL2/SCEL/SDC1/SEMA5A/SFRP4/SHISA3/SMURF1/SMURF2/SOSTDC1/SOX13/SPI…	84
BP	GO:0010975	regulation of neuron projection development	81/1328	431/18800	3.05094998302558e-16	3.38411372117197e-13	2.73622040582925e-13	ABI2/ADCY6/BAIAP2/BMP5/BMPR2/CDKL5/CHN1/COBL/CREB3L2/CUX1/DAB2IP/DBN1/DCC/DDX56/DPYSL3/DVL1/EFNA1/EFNB2/FEZ1/FKBP1B/FYN/FZD1/HECW2/ID1/IGF1R/ITGA3/ITGA6/KANK1/KATNB1/KLF4/LRP4/LRRK2/LTK/MAP2/MARK1/MEGF8/NDEL1/NDRG4/NEDD4L/NRP1/OBSL1/PARP6/PLXNA2/PLXND1/PMP22/PPP2R5B/PRKD1/PSEN1/PTN/PTPRF/PTPRG/RAB17/RGMA/ROBO1/ROBO2/ROR1/RTN4/SCARF1/SDC2/SEMA3B/SEMA3D/SEMA3E/SEMA3F/SEMA3G/SEMA4C/SEMA5A/SEMA5B/SEM…	81
BP	GO:0060485	mesenchyme development	64/1328	301/18800	9.98573283346022e-16	9.23014571572839e-13	7.46302138079658e-13	ACVRL1/BASP1/BMP2/BMP5/BMPR2/DAB2IP/DACT3/EDNRA/EDNRB/EFNA1/EPB41L5/ERBB3/EXT1/FGFR1/FGFR2/FOLR1/FOXF1/FOXF2/GATA5/HEY1/HEYL/HOXA5/JAG1/KITLG/MARK1/MDM2/NKX2-1/NOTCH4/NRG1/NRP1/PHACTR4/PKD2/POFUT2/ROBO1/ROBO2/ROCK2/RTN4/SEMA3B/SEMA3D/SEMA3E/SEMA3F/SEMA3G/SEMA4C/SEMA5A/SEMA5B/SEMA6A/SEMA6D/SMAD7/SPRED2/TBX2/TBX3/TCF21/TEAD2/TGFB1I1/TGFB2/TGFBR1/TGFBR3/TMEM100/TWIST1/WNT3A/WNT5A/WWTR1/YAP1/ZFPM2	64
BP	GO:0090130	tissue migration	71/1328	366/18800	4.07612702274028e-15	2.91495146750474e-12	2.35687992323916e-12	ACVRL1/ANGPT1/ANGPT2/ANXA3/ATOH8/BCAS3/BMPR2/CARD10/CDH13/CDH5/CLEC14A/CYP1B1/DAAM2/DAB2IP/DCN/DLL4/DOCK1/EFNA1/EFNB2/EMP2/ENPP2/EPB41L5/EPHB4/FERMT1/FGF18/FGFR1/FLT4/FOXF1/FOXP1/FSTL1/FUT1/GATA2/GLUL/HYAL1/ID1/ITGA3/KANK1/KANK2/KDR/KLF4/MAP3K3/MCC/MECP2/MEOX2/MMRN2/NRP1/PLEKHG5/PLK2/PLXND1/PRKCE/PRKD1/PTN/PTPRG/PTPRM/RAC1/RHOJ/ROBO1/ROCK2/RRAS/RTN4/SASH1/SEMA5A/SLIT2/STARD13/TEK/TGFB2/TGFBR1/VEG…	71
BP	GO:0010631	epithelial cell migration	70/1328	358/18800	4.20476230437034e-15	2.91495146750474e-12	2.35687992323916e-12	ACVRL1/ANGPT1/ANGPT2/ANXA3/ATOH8/BCAS3/BMPR2/CARD10/CDH13/CDH5/CLEC14A/CYP1B1/DAAM2/DAB2IP/DCN/DLL4/DOCK1/EFNA1/EFNB2/EMP2/ENPP2/EPB41L5/EPHB4/FERMT1/FGF18/FGFR1/FLT4/FOXP1/FSTL1/FUT1/GATA2/GLUL/HYAL1/ID1/ITGA3/KANK1/KANK2/KDR/KLF4/MAP3K3/MCC/MECP2/MEOX2/MMRN2/NRP1/PLEKHG5/PLK2/PLXND1/PRKCE/PRKD1/PTN/PTPRG/PTPRM/RAC1/RHOJ/ROBO1/ROCK2/RRAS/RTN4/SASH1/SEMA5A/SLIT2/STARD13/TEK/TGFB2/TGFBR1/VEGFA/VEG…	70
BP	GO:0090132	epithelium migration	70/1328	361/18800	6.5359654034882e-15	3.79233660847092e-12	3.0662884491594e-12	ACVRL1/ANGPT1/ANGPT2/ANXA3/ATOH8/BCAS3/BMPR2/CARD10/CDH13/CDH5/CLEC14A/CYP1B1/DAAM2/DAB2IP/DCN/DLL4/DOCK1/EFNA1/EFNB2/EMP2/ENPP2/EPB41L5/EPHB4/FERMT1/FGF18/FGFR1/FLT4/FOXP1/FSTL1/FUT1/GATA2/GLUL/HYAL1/ID1/ITGA3/KANK1/KANK2/KDR/KLF4/MAP3K3/MCC/MECP2/MEOX2/MMRN2/NRP1/PLEKHG5/PLK2/PLXND1/PRKCE/PRKD1/PTN/PTPRG/PTPRM/RAC1/RHOJ/ROBO1/ROCK2/RRAS/RTN4/SASH1/SEMA5A/SLIT2/STARD13/TEK/TGFB2/TGFBR1/VEGFA/VEG…	70
BP	GO:0034329	cell junction assembly	77/1328	420/18800	6.83796719882965e-15	3.79233660847092e-12	3.0662884491594e-12	ACVRL1/ARHGAP6/BCAS3/CAV1/CDH1/CDH11/CDH19/CDH5/CDH6/CLDN18/CLDN7/COL16A1/CRB3/CTNND1/CTNND2/DLC1/DST/DVL1/EFNB2/EPB41L5/F11R/FAM107A/FARP1/FLCN/FLRT3/FZD1/FZD5/GJA5/GPC4/GPM6A/GPM6B/HEG1/HIPK1/ILDR1/ITGA6/KDR/LAMC1/LIMCH1/LRP4/MARVELD2/MECP2/MYO1C/NRG1/NRP1/OBSL1/OCLN/OPHN1/PARD3/PCDH17/PCDHB10/PCDHB11/PCDHB13/PCDHB14/PCDHB16/PCDHB4/PCDHB5/PCDHB9/PKP2/PLXND1/RAB17/RAC1/RAMP2/ROBO2/ROCK2/SDC4/SET…	77
BP	GO:0060562	epithelial tube morphogenesis	65/1328	328/18800	2.10696879773119e-14	1.06229535929247e-11	8.58917423764101e-12	ACVRL1/ADAMTS12/AR/BMP2/BMP5/BTRC/COBL/CTNNBIP1/DDR1/DLC1/DLL4/DVL1/EDNRA/EFNB2/EXT1/FGFR2/FOLR1/FOXF1/FOXP1/FZD1/GPC3/HHIP/HOXA5/IFT122/IRX2/KDR/KIF26B/LGR4/LIAS/MEGF8/MICAL2/MMRN2/NDRG4/NKX2-1/NOTCH2/NOTCH4/NPNT/NRP1/PHACTR4/PKD2/PLXND1/PODXL/PSEN1/RASIP1/RGMA/SDC4/SEMA3E/SEMA4C/SLIT2/SOSTDC1/STARD13/TBX2/TBX3/TCAP/TCF21/TEAD2/TGFB2/TIE1/TIMELESS/TRAF6/TWIST1/VEGFA/WNT3A/WNT5A/YAP1	65
BP	GO:0060070	canonical Wnt signaling pathway	63/1328	313/18800	2.51488483518379e-14	1.16229594132744e-11	9.3977275420026e-12	ANKRD6/BMP2/BTRC/CAV1/CCNY/CDH3/CSNK1E/CTNNBIP1/CTNND1/CTNND2/DAAM2/DAB2IP/DACT3/DKK2/DKK3/DVL1/EDNRA/EDNRB/EGFR/EXT1/FERMT1/FGFR2/FOLR1/FZD1/FZD10/FZD4/FZD5/FZD8/GNAQ/GPC3/KANK1/KLF4/LATS2/LGR4/LIMD1/LRP4/LRRK2/MCC/NKD1/PPM1A/PSEN1/RBMS3/RUVBL1/RUVBL2/SCEL/SDC1/SEMA5A/SFRP4/SHISA3/SMURF2/SOSTDC1/SOX13/TBL1X/TLE2/TMEM64/TMEM88/WNT3A/WNT5A/WNT7A/WWTR1/YAP1/ZBED3/ZNRF3	63
BP	GO:0090287	regulation of cellular response to growth factor stimulus	63/1328	314/18800	2.93553056245466e-14	1.25234249995181e-11	1.01257977296007e-11	ACVRL1/ADAMTS12/APLN/ARNT/ASPN/BMP2/BMPR2/CAV1/CDH5/CHST11/CRIM1/DAB2IP/DCN/DKK3/EPN2/FERMT1/FGF18/FGFR1/FLCN/FOLR1/FSTL1/FZD1/FZD4/GATA6/GPC3/GRB10/HHIP/ITGA3/ITGA8/KDR/LATS2/MMRN2/MYO1C/NEO1/NKX2-1/NOTCH2/NPNT/PEG10/PMEPA1/PPM1A/PPP2R5B/PRDM16/RGMA/ROBO1/RUNX2/SEMA6A/SFRP4/SLIT2/SMAD6/SMAD7/SMURF1/SMURF2/SNX25/SOSTDC1/SPRED2/SPRY4/SULF2/TGFB1I1/TGFBR3/TSPAN12/VEGFC/VEPH1/WNT5A	63
BP	GO:0061564	axon development	81/1328	479/18800	1.35268095153049e-13	5.35854896942005e-11	4.33264725828562e-11	ADARB1/ANK3/APBB1/BAIAP2/BMPR2/CCK/CDH11/CDKL5/CHN1/CNTN6/COBL/CRTAC1/DBN1/DCC/DDR1/DVL1/EDNRA/EFNA1/EFNB2/ENAH/EPHB4/ETV1/EXT1/FEZ1/FGFR2/FKBP1B/FLRT3/FOLR1/FYN/HOXA2/IGF1R/KLF4/KLF7/LAMA3/LAMB2/LAMC2/LMTK2/LRP4/MAP2/MEGF8/NDEL1/NEO1/NOTCH2/NRP1/NRXN3/OPHN1/PARD3/PLXNA2/PLXND1/PSEN1/PTN/PTPRF/PTPRM/RAC1/RAPH1/RGMA/ROBO1/ROBO2/ROBO4/RTN4/SCARF1/SEMA3B/SEMA3D/SEMA3E/SEMA3F/SEMA3G/SEMA4C/SEMA5A/SEM…	81
BP	GO:0001822	kidney development	60/1328	303/18800	2.21827527669357e-13	8.20170312302837e-11	6.63147556401026e-11	ANGPT1/ANGPT2/ANKS6/BASP1/BMP2/COL4A3/COL4A4/CTNNBIP1/EDNRA/EDNRB/EFNB2/EXT1/FGFR2/FLCN/FRAS1/GCNT1/GPC3/GPR4/HEYL/HPGD/HYAL2/IRX2/ITGA3/ITGA8/JAG1/KANK2/KCNJ8/KIF26B/LAMB2/LGR4/LRP4/LRRK2/MME/NOTCH2/NPNT/NRP1/PDGFA/PKD2/PLCE1/PLXND1/PODXL/RGN/ROBO2/SDC1/SDC4/SLIT2/SMAD1/SMAD6/SMAD7/SULF2/TCF21/TEK/TGFB2/TGFBR1/VEGFA/WFS1/WNT5A/WWTR1/YAP1/ZBTB16	60
BP	GO:0072001	renal system development	61/1328	312/18800	2.51952644556271e-13	8.73330854193176e-11	7.06130438032708e-11	ANGPT1/ANGPT2/ANKS6/BASP1/BMP2/COL4A3/COL4A4/CTNNBIP1/EDNRA/EDNRB/EFNB2/EXT1/FGFR2/FLCN/FOXF1/FRAS1/GCNT1/GPC3/GPR4/HEYL/HPGD/HYAL2/IRX2/ITGA3/ITGA8/JAG1/KANK2/KCNJ8/KIF26B/LAMB2/LGR4/LRP4/LRRK2/MME/NOTCH2/NPNT/NRP1/PDGFA/PKD2/PLCE1/PLXND1/PODXL/RGN/ROBO2/SDC1/SDC4/SLIT2/SMAD1/SMAD6/SMAD7/SULF2/TCF21/TEK/TGFB2/TGFBR1/VEGFA/WFS1/WNT5A/WWTR1/YAP1/ZBTB16	61
BP	GO:0001655	urogenital system development	65/1328	352/18800	6.46583317327106e-13	2.10938298699772e-10	1.70553865746964e-10	ALOX15B/ANGPT1/ANGPT2/ANKS6/AR/BASP1/BMP2/COL4A3/COL4A4/CTNNBIP1/EDNRA/EDNRB/EFNB2/EXT1/FGFR2/FLCN/FOXF1/FRAS1/GATA2/GCNT1/GPC3/GPR4/HEYL/HPGD/HYAL2/ID4/IRX2/ITGA3/ITGA8/JAG1/KANK2/KCNJ8/KIF26B/LAMB2/LGR4/LRP4/LRRK2/MME/NOTCH2/NPNT/NRP1/PDGFA/PKD2/PLCE1/PLXND1/PODXL/RGN/ROBO2/SDC1/SDC4/SLIT2/SMAD1/SMAD6/SMAD7/SULF2/TCF21/TEK/TGFB2/TGFBR1/VEGFA/WFS1/WNT5A/WWTR1/YAP1/ZBTB16	65
BP	GO:0043542	endothelial cell migration	56/1328	279/18800	7.89241773941454e-13	2.43174159904406e-10	1.96618126139801e-10	ACVRL1/ANGPT1/ANGPT2/ANXA3/ATOH8/BCAS3/BMPR2/CARD10/CDH13/CDH5/CLEC14A/CYP1B1/DAB2IP/DCN/DLL4/EFNA1/EFNB2/EMP2/EPHB4/FGF18/FGFR1/FLT4/FOXP1/FSTL1/FUT1/GATA2/GLUL/ID1/KDR/KLF4/MAP3K3/MECP2/MEOX2/MMRN2/NRP1/PLEKHG5/PLK2/PLXND1/PRKD1/PTN/PTPRM/RAC1/RHOJ/ROBO1/ROCK2/RRAS/SASH1/SEMA5A/SLIT2/STARD13/TEK/TGFBR1/VEGFA/VEGFC/WNT5A/WNT7A	56
BP	GO:0031589	cell-substrate adhesion	66/1328	364/18800	1.02524663510459e-12	2.99264096752109e-10	2.41969565958203e-10	ABI3BP/ACVRL1/ADAMTS12/ANGPT1/ANGPT2/ANTXR1/ARHGAP6/ARPC2/BCAS3/CDH13/COL13A1/COL16A1/DDR1/DLC1/DOCK1/ECM2/EDIL3/EFNA1/EMP2/EPB41L5/FAM107A/FBLN5/FERMT1/FOXF1/FREM1/FUT1/FZD4/GAS6/GPM6B/ID1/ITGA1/ITGA3/ITGA6/ITGA8/ITGA9/ITGAE/ITGB6/ITGBL1/JAG1/KANK1/KDR/LAMB2/LAMB3/LAMC1/LAMC3/LIMCH1/LIMS2/MERTK/NPNT/NRP1/NTN4/PARVA/PRKCE/PRKCZ/RAC1/ROCK2/RRAS/SDC4/SEMA3E/SMAD6/SPOCK2/SPRY4/SRGAP2/TEK/THSD1/VEGFA	66
BP	GO:0007411	axon guidance	50/1328	234/18800	1.15462479228333e-12	3.20177454900167e-10	2.58879032375105e-10	BMPR2/CHN1/CNTN6/DCC/DVL1/EDNRA/EFNA1/EFNB2/ENAH/EPHB4/ETV1/EXT1/FEZ1/FLRT3/FYN/HOXA2/KLF7/LAMA3/LAMB2/LAMC2/MEGF8/NEO1/NOTCH2/NRP1/NRXN3/OPHN1/PLXNA2/PLXND1/PTPRM/RAC1/ROBO1/ROBO2/ROBO4/SEMA3B/SEMA3D/SEMA3E/SEMA3F/SEMA3G/SEMA4C/SEMA5A/SEMA5B/SEMA6A/SEMA6D/SLIT2/TNR/TRIO/UNC5B/VEGFA/WNT3A/WNT5A	50
BP	GO:0097485	neuron projection guidance	50/1328	235/18800	1.3683990939848e-12	3.61387684535223e-10	2.9219950578322e-10	BMPR2/CHN1/CNTN6/DCC/DVL1/EDNRA/EFNA1/EFNB2/ENAH/EPHB4/ETV1/EXT1/FEZ1/FLRT3/FYN/HOXA2/KLF7/LAMA3/LAMB2/LAMC2/MEGF8/NEO1/NOTCH2/NRP1/NRXN3/OPHN1/PLXNA2/PLXND1/PTPRM/RAC1/ROBO1/ROBO2/ROBO4/SEMA3B/SEMA3D/SEMA3E/SEMA3F/SEMA3G/SEMA4C/SEMA5A/SEMA5B/SEMA6A/SEMA6D/SLIT2/TNR/TRIO/UNC5B/VEGFA/WNT3A/WNT5A	50
BP	GO:0060828	regulation of canonical Wnt signaling pathway	53/1328	261/18800	2.02110731265162e-12	5.09502779816632e-10	4.11957758463919e-10	ANKRD6/BMP2/BTRC/CAV1/CCNY/CDH3/CSNK1E/CTNNBIP1/CTNND1/CTNND2/DAAM2/DAB2IP/DACT3/DKK2/DKK3/EGFR/FERMT1/FGFR2/FOLR1/FZD1/FZD4/GNAQ/GPC3/KANK1/LATS2/LGR4/LIMD1/LRP4/LRRK2/MCC/NKD1/PPM1A/PSEN1/RBMS3/RUVBL1/RUVBL2/SCEL/SEMA5A/SFRP4/SHISA3/SMURF2/SOSTDC1/SOX13/TBL1X/TLE2/TMEM64/TMEM88/WNT3A/WNT5A/WWTR1/YAP1/ZBED3/ZNRF3	53
BP	GO:0071559	response to transforming growth factor beta	52/1328	258/18800	4.41361916931847e-12	1.06425790926262e-09	8.6050424079161e-10	ACVRL1/ANKRD1/ASPN/BMP2/CAV1/CDH5/CHST11/CLEC3B/DKK3/EPB41L5/FERMT1/FGFR2/FLCN/FOLR1/FYN/GDF10/HPGD/HYAL2/ID1/IGF1R/ITGA3/ITGA8/ITGB6/LATS2/MXRA5/NKX2-1/NPNT/NR3C1/PDGFA/PEG10/PMEPA1/PPM1A/PRDM16/ROCK2/SMAD1/SMAD6/SMAD7/SMAD9/SMURF1/SMURF2/SNX25/SOX5/SPRED2/TGFB1I1/TGFB2/TGFBR1/TGFBR3/VEPH1/WNT5A/WNT7A/WWOX/ZFYVE9	52
BP	GO:0007409	axonogenesis	72/1328	430/18800	5.17472020175366e-12	1.19579159328857e-09	9.66855616643447e-10	ADARB1/ANK3/APBB1/BAIAP2/BMPR2/CCK/CDH11/CDKL5/CHN1/CNTN6/COBL/DBN1/DCC/DVL1/EDNRA/EFNA1/EFNB2/ENAH/EPHB4/ETV1/EXT1/FEZ1/FGFR2/FLRT3/FYN/HOXA2/IGF1R/KLF7/LAMA3/LAMB2/LAMC2/LMTK2/LRP4/MAP2/MEGF8/NDEL1/NEO1/NOTCH2/NRP1/NRXN3/OPHN1/PARD3/PLXNA2/PLXND1/PSEN1/PTPRM/RAC1/RAPH1/ROBO1/ROBO2/ROBO4/RTN4/SEMA3B/SEMA3D/SEMA3E/SEMA3F/SEMA3G/SEMA4C/SEMA5A/SEMA5B/SEMA6A/SEMA6D/SIPA1L1/SLIT2/SPP1/TNR/TRIO/UNC5B/…	72
BP	GO:0003206	cardiac chamber morphogenesis	34/1328	126/18800	5.460832769962e-12	1.21143114168837e-09	9.79500951580553e-10	BMP2/BMP5/BMPR2/DLL4/EDNRA/FGFR2/FOXF1/FZD1/GATA6/HEG1/HEY1/HEYL/JAG1/MDM2/NOTCH2/NRG1/NRP1/PARVA/PKP2/PPP1R13L/ROBO1/ROBO2/SLIT2/SMAD6/SMAD7/TBX2/TBX3/TEK/TGFB2/TGFBR1/TGFBR3/TNNC1/WNT5A/ZFPM2	34
BP	GO:1905314	semi-lunar valve development	19/1328	41/18800	6.52395133872818e-12	1.39160900479179e-09	1.12518351024219e-09	BMP2/BMPR2/DLL4/EFNA1/ELN/GATA5/GJA5/HEY1/HEYL/JAG1/NOTCH2/ROBO1/ROBO2/ROCK2/SLIT2/SMAD6/TGFB2/TIE1/TWIST1	19
BP	GO:0051056	regulation of small GTPase mediated signal transduction	56/1328	299/18800	1.45530957545129e-11	2.98525269470778e-09	2.41372188195478e-09	ARHGAP20/ARHGAP23/ARHGAP24/ARHGAP29/ARHGAP5/ARHGAP6/ARHGDIB/ARHGEF10/ARHGEF17/ARHGEF5/ARHGEF9/ARRB1/CGNL1/CHN1/DAB2IP/DENND3/DLC1/EPS8L2/F11R/F2R/FGD4/FGD5/FLCN/GARNL3/GPR4/HEG1/ITGA3/KANK1/KANK2/KITLG/NOTCH2/NRG1/NRP1/NUP62/OBSCN/OPHN1/PLCE1/PLEKHG1/PLEKHG5/PSD3/RAC1/RASA4/RASIP1/RGL2/ROBO1/SIPA1L1/SLIT2/SOS2/SPRY4/SRGAP2/STARD13/STARD8/STK19/TGFB2/TNFAIP1/TRIO	56
BP	GO:0007178	transmembrane receptor protein serine/threonine kinase signaling pathway	64/1328	368/18800	1.50715967276988e-11	2.98525269470778e-09	2.41372188195478e-09	ACVRL1/ASPN/ATOH8/BMP2/BMP3/BMP5/BMPR2/CAV1/CDH5/CHST11/CRIM1/DKK3/EXT1/FERMT1/FLCN/FOLR1/FSTL1/FZD1/GATA6/GDF10/GPC3/HPGD/ID1/INHBA/ITGA3/ITGA8/ITGB6/KDR/LATS2/LEFTY2/LNPEP/MEGF8/NEO1/NKX2-1/NOTCH2/NPNT/PEG10/PMEPA1/PPM1A/PPM1L/PRDM16/RBPMS/RGMA/RUNX2/SFRP4/SMAD1/SMAD6/SMAD7/SMAD9/SMURF1/SMURF2/SNX25/SOSTDC1/SPRED2/SPTBN1/TGFB1I1/TGFB2/TGFBR1/TGFBR3/TMEM100/VEPH1/WNT5A/WWTR1/ZFYVE9	64
BP	GO:1901342	regulation of vasculature development	62/1328	351/18800	1.59852534770679e-11	3.05704192357995e-09	2.47176696233427e-09	ABCC8/ACVRL1/ADAM12/ANGPT2/ANGPTL7/ANXA3/AQP1/CDH5/COL4A3/CYP1B1/DAB2IP/DCN/DDAH1/EFNA1/EMP2/ENPP2/EPN2/FGF18/FLT1/FUT1/GAB1/GATA2/GATA6/GLUL/GPR4/GTF2I/HIPK1/HOXA5/HYAL1/ID1/IL1A/KDR/KLF4/LEP/MECP2/NPR1/NRP1/PLK2/PLXND1/PRKD1/PTPRM/RAMP2/RAPGEF3/RHOJ/ROCK2/RRAS/SASH1/SEMA3E/SEMA5A/SEMA6A/SMAD1/TEK/TGFB2/TIE1/TJP1/TLR3/TSPAN12/TWIST1/VEGFA/VEGFC/WNT5A/XBP1	62
BP	GO:0071560	cellular response to transforming growth factor beta stimulus	50/1328	252/18800	2.07948640937617e-11	3.71744992407962e-09	3.00573892546154e-09	ACVRL1/ANKRD1/ASPN/BMP2/CAV1/CDH5/CHST11/CLEC3B/DKK3/EPB41L5/FERMT1/FGFR2/FLCN/FOLR1/FYN/GDF10/HPGD/HYAL2/ID1/IGF1R/ITGA3/ITGA8/ITGB6/LATS2/NKX2-1/NPNT/NR3C1/PDGFA/PEG10/PMEPA1/PPM1A/PRDM16/SMAD1/SMAD6/SMAD7/SMAD9/SMURF1/SMURF2/SNX25/SOX5/SPRED2/TGFB1I1/TGFB2/TGFBR1/TGFBR3/VEPH1/WNT5A/WNT7A/WWOX/ZFYVE9	50
BP	GO:0048762	mesenchymal cell differentiation	49/1328	244/18800	2.10003872619543e-11	3.71744992407962e-09	3.00573892546154e-09	BMP2/BMP5/DAB2IP/DACT3/EDNRA/EDNRB/EFNA1/EPB41L5/EXT1/FGFR1/FGFR2/FOLR1/FOXF2/GATA5/HEY1/HEYL/JAG1/KITLG/MARK1/NKX2-1/NOTCH4/NRG1/NRP1/PHACTR4/POFUT2/ROCK2/RTN4/SEMA3B/SEMA3D/SEMA3E/SEMA3F/SEMA3G/SEMA4C/SEMA5A/SEMA5B/SEMA6A/SEMA6D/SMAD7/SPRED2/TBX3/TCF21/TGFB1I1/TGFB2/TGFBR1/TGFBR3/TMEM100/TWIST1/WNT5A/WWTR1	49
BP	GO:0030111	regulation of Wnt signaling pathway	60/1328	336/18800	2.14494045385049e-11	3.71744992407962e-09	3.00573892546154e-09	ANKRD6/APCDD1/BMP2/BTRC/CAV1/CCNY/CDH3/CSNK1E/CTNNBIP1/CTNND1/CTNND2/DAAM2/DAB2IP/DACT3/DKK2/DKK3/EGFR/FERMT1/FGFR2/FOLR1/FZD1/FZD4/GNAQ/GPC3/GRB10/ITGA3/KANK1/LATS2/LGR4/LIMD1/LRP4/LRRK2/MCC/NKD1/PPM1A/PSEN1/RBMS3/RUVBL1/RUVBL2/SCEL/SEMA5A/SFRP4/SHISA3/SMURF2/SOSTDC1/SOX13/SPIN1/SULF2/TBL1X/TLE2/TMEM64/TMEM88/WIF1/WNT3A/WNT5A/WWOX/WWTR1/YAP1/ZBED3/ZNRF3	60
BP	GO:0033674	positive regulation of kinase activity	75/1328	476/18800	3.80752656558695e-11	6.39895222204402e-09	5.17386384988849e-09	ADCY8/ADRA2C/AFAP1L2/AGER/ANGPT1/ARHGEF5/BMP2/BMPR2/CAB39L/CARD10/CCND1/CCNY/DAB2IP/DDR1/DDR2/DLG3/EFNA1/EGFR/EMP2/EPHB4/ERBB3/FGF18/FGFR1/FGFR2/FGFR3/FGFR4/FLT1/FLT4/FZD10/FZD4/FZD5/FZD8/GAS6/GHR/GPRC5A/IGF1R/KDR/KITLG/LEP/LMTK2/LRRK2/LTK/MERTK/NRG1/PDGFA/PFKFB2/PIH1D1/PIK3R5/PKD2/PLA2G1B/PRKCZ/PRKD1/PSEN1/RANBP2/ROBO1/ROR1/ROS1/SASH1/SDC4/SLC1A1/SNX9/TAL1/TAOK3/TEK/TGFB2/TIE1/TLR3/TPD52L1/TRAF6…	75
BP	GO:0060411	cardiac septum morphogenesis	24/1328	71/18800	4.08225548497737e-11	6.65887909402485e-09	5.38402735789585e-09	BMP5/BMPR2/FGFR2/FZD1/GATA6/HEY1/HEYL/JAG1/MDM2/NOTCH2/NRP1/PARVA/ROBO1/ROBO2/SLIT2/SMAD6/SMAD7/TBX2/TBX3/TGFB2/TGFBR1/TGFBR3/WNT5A/ZFPM2	24
BP	GO:0010632	regulation of epithelial cell migration	54/1328	290/18800	4.23984169627968e-11	6.7183320135906e-09	5.43209793267712e-09	ACVRL1/ANGPT1/ANGPT2/ANXA3/ATOH8/BCAS3/BMPR2/CARD10/DAB2IP/DCN/DLL4/DOCK1/EFNA1/EMP2/ENPP2/EPB41L5/FGF18/FGFR1/FLT4/FOXP1/FUT1/GATA2/GLUL/HYAL1/ITGA3/KDR/KLF4/MAP3K3/MCC/MECP2/MEOX2/MMRN2/NRP1/PLK2/PRKCE/PRKD1/PTN/PTPRG/PTPRM/RAC1/RHOJ/ROCK2/RRAS/RTN4/SASH1/SEMA5A/SLIT2/STARD13/TEK/TGFB2/VEGFA/VEGFC/WNT5A/WNT7A	54
BP	GO:0045765	regulation of angiogenesis	60/1328	345/18800	6.55871534814302e-11	1.01040653668892e-08	8.16962788979219e-09	ABCC8/ACVRL1/ADAM12/ANGPT2/ANXA3/AQP1/CDH5/COL4A3/CYP1B1/DAB2IP/DCN/DDAH1/EFNA1/EMP2/ENPP2/EPN2/FGF18/FLT1/FUT1/GAB1/GATA2/GATA6/GLUL/GPR4/GTF2I/HIPK1/HOXA5/HYAL1/IL1A/KDR/KLF4/LEP/MECP2/NPR1/NRP1/PLK2/PLXND1/PRKD1/PTPRM/RAMP2/RAPGEF3/RHOJ/ROCK2/RRAS/SASH1/SEMA3E/SEMA5A/SEMA6A/SMAD1/TEK/TGFB2/TIE1/TJP1/TLR3/TSPAN12/TWIST1/VEGFA/VEGFC/WNT5A/XBP1	60
BP	GO:0003205	cardiac chamber development	38/1328	167/18800	8.42799985540701e-11	1.26328884319155e-08	1.02143042344335e-08	BMP2/BMP5/BMPR2/DLL4/EDNRA/FGFR2/FOXF1/FZD1/GATA6/GJA5/HEG1/HEY1/HEYL/IGF1R/JAG1/MAML1/MDM2/NOTCH2/NRG1/NRP1/PARVA/PKP2/PLXND1/PPP1R13L/ROBO1/ROBO2/SLIT2/SMAD6/SMAD7/TBX2/TBX3/TEK/TGFB2/TGFBR1/TGFBR3/TNNC1/WNT5A/ZFPM2	38
BP	GO:0048846	axon extension involved in axon guidance	17/1328	37/18800	1.00560877363583e-10	1.43002724579085e-08	1.15624652515213e-08	BMPR2/MEGF8/NRP1/SEMA3B/SEMA3D/SEMA3E/SEMA3F/SEMA3G/SEMA4C/SEMA5A/SEMA5B/SEMA6A/SEMA6D/SLIT2/VEGFA/WNT3A/WNT5A	17
BP	GO:1902284	neuron projection extension involved in neuron projection guidance	17/1328	37/18800	1.00560877363583e-10	1.43002724579085e-08	1.15624652515213e-08	BMPR2/MEGF8/NRP1/SEMA3B/SEMA3D/SEMA3E/SEMA3F/SEMA3G/SEMA4C/SEMA5A/SEMA5B/SEMA6A/SEMA6D/SLIT2/VEGFA/WNT3A/WNT5A	17
BP	GO:0003197	endocardial cushion development	19/1328	47/18800	1.23452998530232e-10	1.71167582462166e-08	1.38397308878628e-08	ACVRL1/BMP2/BMP5/BMPR2/ERBB3/FOXF1/GATA5/HEY1/HEYL/JAG1/MDM2/ROBO1/ROBO2/TBX2/TBX3/TGFB2/TGFBR1/TMEM100/TWIST1	19
BP	GO:0030198	extracellular matrix organization	55/1328	307/18800	1.2981342159187e-10	1.7161679072467e-08	1.38760515589632e-08	ABI3BP/ADAMTS12/ADAMTS5/ADAMTS8/ADAMTSL3/ANGPTL7/ANTXR1/BMP1/BMP2/CAV1/COL12A1/COL13A1/COL16A1/COL24A1/COL4A3/COL4A4/CYP1B1/DDR1/DDR2/DPT/ECM2/ELN/EXT1/FBLN5/FERMT1/FGFR4/FOXF1/FOXF2/GAS6/GPM6B/HMCN1/ITGA8/KLK5/LAMB2/LAMB3/LAMC1/LUM/MFAP4/MMP28/NPNT/NTN4/OLFML2A/POMT1/PXDN/RAMP2/RXFP1/SLC39A8/SPOCK2/SULF2/TGFB2/TGFBR1/TIE1/TLL1/TNR/WNT3A	55
BP	GO:0048841	regulation of axon extension involved in axon guidance	16/1328	33/18800	1.29965835024092e-10	1.7161679072467e-08	1.38760515589632e-08	BMPR2/MEGF8/NRP1/SEMA3B/SEMA3D/SEMA3E/SEMA3F/SEMA3G/SEMA4C/SEMA5A/SEMA5B/SEMA6A/SEMA6D/VEGFA/WNT3A/WNT5A	16
BP	GO:0043062	extracellular structure organization	55/1328	308/18800	1.47442519254803e-10	1.90166560880729e-08	1.53758906248583e-08	ABI3BP/ADAMTS12/ADAMTS5/ADAMTS8/ADAMTSL3/ANGPTL7/ANTXR1/BMP1/BMP2/CAV1/COL12A1/COL13A1/COL16A1/COL24A1/COL4A3/COL4A4/CYP1B1/DDR1/DDR2/DPT/ECM2/ELN/EXT1/FBLN5/FERMT1/FGFR4/FOXF1/FOXF2/GAS6/GPM6B/HMCN1/ITGA8/KLK5/LAMB2/LAMB3/LAMC1/LUM/MFAP4/MMP28/NPNT/NTN4/OLFML2A/POMT1/PXDN/RAMP2/RXFP1/SLC39A8/SPOCK2/SULF2/TGFB2/TGFBR1/TIE1/TLL1/TNR/WNT3A	55
BP	GO:0045229	external encapsulating structure organization	55/1328	310/18800	1.89808031373053e-10	2.39244395907943e-08	1.93440720968709e-08	ABI3BP/ADAMTS12/ADAMTS5/ADAMTS8/ADAMTSL3/ANGPTL7/ANTXR1/BMP1/BMP2/CAV1/COL12A1/COL13A1/COL16A1/COL24A1/COL4A3/COL4A4/CYP1B1/DDR1/DDR2/DPT/ECM2/ELN/EXT1/FBLN5/FERMT1/FGFR4/FOXF1/FOXF2/GAS6/GPM6B/HMCN1/ITGA8/KLK5/LAMB2/LAMB3/LAMC1/LUM/MFAP4/MMP28/NPNT/NTN4/OLFML2A/POMT1/PXDN/RAMP2/RXFP1/SLC39A8/SPOCK2/SULF2/TGFB2/TGFBR1/TIE1/TLL1/TNR/WNT3A	55
BP	GO:0003179	heart valve morphogenesis	20/1328	55/18800	3.84646084249056e-10	4.74054929610059e-08	3.83296448865726e-08	BMP2/BMPR2/DLL4/EFNA1/ELN/GATA5/GJA5/HEY1/HEYL/JAG1/MDM2/NOTCH2/ROBO1/ROBO2/ROCK2/SLIT2/SMAD6/TGFB2/TIE1/TWIST1	20
BP	GO:0050770	regulation of axonogenesis	35/1328	154/18800	4.81690881658961e-10	5.80751658626217e-08	4.69565939557706e-08	BMPR2/CDKL5/CHN1/DBN1/DCC/EFNA1/LRP4/MAP2/MEGF8/NDEL1/NRP1/PLXNA2/PLXND1/PSEN1/ROBO1/ROBO2/RTN4/SEMA3B/SEMA3D/SEMA3E/SEMA3F/SEMA3G/SEMA4C/SEMA5A/SEMA5B/SEMA6A/SEMA6D/SIPA1L1/SLIT2/SPP1/TNR/VEGFA/WNT3A/WNT5A/WNT7A	35
BP	GO:0090092	regulation of transmembrane receptor protein serine/threonine kinase signaling pathway	49/1328	267/18800	5.66735622595909e-10	6.63266815560607e-08	5.36283454037654e-08	ACVRL1/ASPN/BMP2/BMP3/BMP5/BMPR2/CAV1/CDH5/CHST11/CRIM1/DKK3/FERMT1/FLCN/FOLR1/FSTL1/FZD1/GATA6/GDF10/GPC3/INHBA/ITGA3/ITGA8/KDR/LATS2/LEFTY2/NEO1/NKX2-1/NOTCH2/NPNT/PEG10/PMEPA1/PPM1A/PRDM16/RBPMS/RGMA/SFRP4/SMAD6/SMAD7/SMURF1/SMURF2/SNX25/SOSTDC1/SPRED2/TGFB1I1/TGFB2/TGFBR1/TGFBR3/VEPH1/WNT5A	49
BP	GO:0003158	endothelium development	32/1328	133/18800	5.74049894462841e-10	6.63266815560607e-08	5.36283454037654e-08	ACVRL1/ADAMTS12/ATOH8/BMPR2/CDH5/DLL4/EDNRA/EDNRB/F11R/FOXP1/FSTL1/GJA5/HEG1/HEY1/ID1/JAG1/KDR/MARVELD2/NOTCH4/NRG1/NRP1/PLCB1/RAPGEF3/ROBO4/ROCK2/STARD13/TIE1/TJP1/TJP2/TMEM100/VEGFA/ZDHHC21	32
BP	GO:0060560	developmental growth involved in morphogenesis	45/1328	234/18800	6.05088703448059e-10	6.84861622310804e-08	5.53743904766645e-08	BMPR2/CDKL5/COBL/DBN1/DCC/DDR1/DVL1/EDNRA/EPB41L5/EXT1/FGFR2/FLRT3/KIF26B/LAMB2/MAP2/MEGF8/NDEL1/NEDD4L/NKD1/NRN1/NRP1/PRKCZ/RAPH1/RTN4/SEMA3B/SEMA3D/SEMA3E/SEMA3F/SEMA3G/SEMA4C/SEMA5A/SEMA5B/SEMA6A/SEMA6D/SH3GL2/SLIT2/SMURF1/SPP1/SYT17/TBX2/TNR/VEGFA/WNT3A/WNT5A/YAP1	45
BP	GO:0007265	Ras protein signal transduction	58/1328	347/18800	6.65400500951138e-10	7.32198769466927e-08	5.92018288748478e-08	ABI2/ARHGAP24/ARHGAP29/ARHGAP5/ARHGAP6/ARHGDIB/ARHGEF10/ARRB1/CDH13/CTNNAL1/DAB2IP/DENND3/DHCR24/DLC1/DNMT1/EPS8L2/F11R/F2R/FARP2/FLCN/GPR4/GRAP/HEG1/ITGA3/KANK1/KANK2/KITLG/NOTCH2/NRG1/NRP1/NUP62/OPHN1/PHACTR4/PLCE1/PLEKHG5/PLK2/PRKD1/PSD3/RAB15/RAC1/RAPGEF3/RASA4/RASIP1/RERG/RGL2/RGL3/RHOJ/RIT1/ROBO1/ROCK2/RRAS/SOS2/SPRY4/STARD13/STARD8/STK19/TGFB2/TNFAIP1	58
BP	GO:0003151	outflow tract morphogenesis	24/1328	80/18800	6.73316574879431e-10	7.32198769466927e-08	5.92018288748478e-08	BMPR2/EDNRA/ELN/FGFR2/FOLR1/FZD1/GATA6/GJA5/HEYL/JAG1/NRP1/PARVA/PLXND1/ROBO1/ROBO2/SMAD6/TBX2/TBX3/TGFB2/TGFBR3/TWIST1/VEGFA/WNT5A/ZFPM2	24
BP	GO:0003279	cardiac septum development	28/1328	106/18800	6.89406058510974e-10	7.35278077019589e-08	5.94508058553998e-08	BMP5/BMPR2/FGFR2/FZD1/GATA6/GJA5/HEG1/HEY1/HEYL/JAG1/MAML1/MDM2/NOTCH2/NRP1/PARVA/PLXND1/ROBO1/ROBO2/SLIT2/SMAD6/SMAD7/TBX2/TBX3/TGFB2/TGFBR1/TGFBR3/WNT5A/ZFPM2	28
BP	GO:0060284	regulation of cell development	74/1328	500/18800	9.55253364614334e-10	9.99591539651151e-08	8.08218338283429e-08	ABCC8/ARPC2/ASPA/BAIAP2/BMP2/BMPR2/CDH5/CDKL5/CLDN18/CUX1/DAAM2/DBN1/DCC/DLL4/DOCK1/EDNRB/F11R/HEY1/HEYL/HOXB3/ID1/ID4/IL1A/KANK1/LIMS2/LRP4/LRRK2/MAP2/MEGF8/MME/NDEL1/NOTCH2/NRP1/OBSL1/PARP6/PLCB1/PLXNA2/PLXND1/PRTG/PSEN1/PTN/RAC1/ROBO1/ROBO2/ROCK2/RTN4/SEMA3B/SEMA3D/SEMA3E/SEMA3F/SEMA3G/SEMA4C/SEMA5A/SEMA5B/SEMA6A/SEMA6D/SERPINE2/SHANK3/SLIT2/SMAD7/SPP1/SPRY4/TMEM98/TNR/VEGFA/VEGFC/WNT3A/WNT5A/…	74
BP	GO:0003018	vascular process in circulatory system	48/1328	263/18800	1.02813894860311e-09	1.05593677943571e-07	8.53776202933578e-08	ABCB1/ABCC8/ABCC9/ABCG2/ADCY6/ADRA2C/ADRB1/AGER/ANGPT1/ATP8A1/BMPR2/CAV1/CDH5/CTNNBIP1/DDAH1/DOCK4/EDNRA/EDNRB/EXT1/EXT2/F2R/GJA5/GPR4/ITGA1/KCNJ8/KCNMB4/LEP/NPR1/NPR3/OCLN/PRKG1/RAMP2/ROCK2/SH3GL2/SLC1A1/SLC1A3/SLC22A3/SLC29A1/SLC2A1/SLC2A13/SLC6A4/SLIT2/SOD3/TEK/TJP1/TJP2/VEGFA/ZDHHC21	48
BP	GO:0003176	aortic valve development	16/1328	37/18800	1.09384452395931e-09	1.10236615629611e-07	8.913166105152e-08	BMP2/BMPR2/DLL4/EFNA1/ELN/GATA5/HEY1/HEYL/JAG1/ROBO1/ROBO2/ROCK2/SLIT2/SMAD6/TIE1/TWIST1	16
BP	GO:0010594	regulation of endothelial cell migration	44/1328	230/18800	1.11309961688753e-09	1.10236615629611e-07	8.913166105152e-08	ACVRL1/ANGPT1/ANGPT2/ANXA3/ATOH8/BCAS3/BMPR2/CARD10/DAB2IP/DCN/DLL4/EFNA1/EMP2/FGF18/FGFR1/FLT4/FOXP1/FUT1/GATA2/GLUL/KDR/KLF4/MAP3K3/MECP2/MEOX2/MMRN2/NRP1/PLK2/PRKD1/PTN/PTPRM/RAC1/RHOJ/ROCK2/RRAS/SASH1/SEMA5A/SLIT2/STARD13/TEK/VEGFA/VEGFC/WNT5A/WNT7A	44
BP	GO:0035567	non-canonical Wnt signaling pathway	22/1328	72/18800	2.34554498992925e-09	2.28217412528905e-07	1.84524869013824e-07	ANKRD6/CSNK1E/DAAM2/DVL1/FZD1/FZD10/FZD4/FZD5/FZD8/GPC3/GPC4/NKD1/PRICKLE2/RAC1/ROR1/SFRP4/SMURF1/SMURF2/VANGL1/WNT5A/WNT7A/ZNRF3	22
BP	GO:0040013	negative regulation of locomotion	62/1328	396/18800	2.48693186479276e-09	2.37802140036908e-07	1.92274587005756e-07	ABCC8/ABHD6/ACVRL1/ADA/ADARB1/ADORA3/ALOX15B/ANGPT2/ARHGDIB/ARRDC3/BMP5/CARD10/CDH1/CYP1B1/DAB2IP/DACH1/DCN/DLC1/DLL4/DPYSL3/FLCN/HYAL2/JAG1/KANK1/KLF4/LIMCH1/MCC/MECP2/MEOX2/MMP28/MMRN2/NDRG4/NKX2-1/NRG1/NRP1/PLCB1/PRKG1/PTPRG/PTPRM/RAC1/RGN/ROBO1/ROBO2/RRAS/SEMA3B/SEMA3D/SEMA3E/SEMA3F/SEMA3G/SEMA4C/SEMA5A/SEMA5B/SEMA6A/SEMA6D/SLIT2/SMAD7/SRGAP1/SRGAP2/STARD13/TIE1/WNT3A/WNT5A	62
BP	GO:0031345	negative regulation of cell projection organization	38/1328	188/18800	3.07379127806228e-09	2.88936380137855e-07	2.3361910516584e-07	ADCY6/ARHGAP24/DCC/DPYSL3/EFNA1/EFNB2/FYN/ID1/ITGA3/KANK1/LIMK2/LRP4/LRRK2/MAP2/MAP4/NRP1/PMP22/PSEN1/PTPRG/RGMA/RTN4/SEMA3B/SEMA3D/SEMA3E/SEMA3F/SEMA3G/SEMA4C/SEMA5A/SEMA5B/SEMA6A/SEMA6D/SLIT2/SPP1/TNR/WNT3A/WNT5A/YAP1/ZNF365	38
BP	GO:0050808	synapse organization	64/1328	419/18800	3.75637137330988e-09	3.47213927272943e-07	2.80739334215791e-07	ABI2/ANK3/APBB2/BAIAP2/CACNB4/CDH1/CDKL5/CTBP2/CTNND2/DAB2IP/DBN1/DMPK/DVL1/EFNA1/EFNB2/F2R/FARP1/FLRT3/FYN/FZD1/FZD5/GPC4/GPM6A/HOMER1/IGF1R/ITGA3/LAMB2/LRP4/LRRK2/MECP2/NRG1/NRP1/OBSL1/OPHN1/PALM/PCDH17/PCDHB10/PCDHB11/PCDHB13/PCDHB14/PCDHB16/PCDHB4/PCDHB5/PCDHB9/PDZRN3/PLXND1/PSEN1/PTPRF/RAB17/ROBO2/SEMA3E/SEMA3F/SETD5/SHANK2/SHANK3/SIPA1L1/SLC1A1/SPOCK2/TNR/UNC13B/WNT3A/WNT5A/WNT7A/ZNF365	64
BP	GO:0050678	regulation of epithelial cell proliferation	60/1328	382/18800	3.97718104600611e-09	3.61597476740162e-07	2.92369132976463e-07	ACVRL1/APLN/AR/ARNT/ATOH8/BMP2/BMP5/BMPR2/CAV1/CCND1/CDH13/CDH3/COL4A3/DAB2IP/DLL4/EDNRB/EFNB2/EGFL7/EGFR/ERRFI1/FGFR1/FGFR2/FLT1/FLT4/FUT1/GATA2/GLUL/GPC3/HOXA5/HYAL1/ID1/KDR/LAMC1/LEP/LIMS2/MCC/MMRN2/NOTCH2/NRP1/NUPR1/PRKD1/PTN/PTPRM/RGN/ROBO1/RTN4/SEMA5A/TEK/TGFB2/TGFBR1/TGFBR3/TIE1/TWIST1/VEGFA/VEGFC/WNT3A/WNT5A/WNT7A/XBP1/YAP1	60
BP	GO:0050673	epithelial cell proliferation	66/1328	443/18800	5.96105059810058e-09	5.33225590597836e-07	4.31138803869414e-07	ACVRL1/APLN/AR/ARNT/ATOH8/BMP2/BMP5/BMPR2/BTRC/C6orf89/CAV1/CCND1/CDH13/CDH3/COL4A3/DAB2IP/DLL4/EDNRB/EFNB2/EGFL7/EGFR/ERRFI1/FERMT1/FGFR1/FGFR2/FLT1/FLT4/FUT1/GATA2/GLUL/GPC3/HOXA5/HYAL1/ID1/KDR/LAMC1/LEP/LGR4/LIMS2/MCC/MMRN2/NOTCH2/NRP1/NUPR1/PRKD1/PSEN1/PTN/PTPRM/RGN/ROBO1/RTN4/SEMA5A/TBX2/TEK/TGFB2/TGFBR1/TGFBR3/TIE1/TWIST1/VEGFA/VEGFC/WNT3A/WNT5A/WNT7A/XBP1/YAP1	66
BP	GO:0031346	positive regulation of cell projection organization	55/1328	341/18800	6.82831218170047e-09	6.01108243804933e-07	4.8602522797066e-07	ABI2/ARPC2/BAIAP2/BCAS3/BMP5/BMPR2/CDKL5/COBL/CREB3L2/CUX1/DAB2IP/DBN1/DDX56/DPYSL3/DVL1/ENPP2/EPS8L2/FEZ1/FKBP1B/FYN/FZD1/FZD4/GPM6A/IGF1R/ITGA3/ITGA6/KATNB1/LTK/MEGF8/NDEL1/NDRG4/NRP1/OBSL1/OCLN/PALM/PARP6/PLCE1/PLXNA2/PLXND1/PPP2R5B/PRKD1/PTN/RAC1/ROBO1/ROBO2/ROR1/SCARF1/SEMA5A/SLIT2/TGFBR1/TOX/VEGFA/VLDLR/WNT3A/WNT5A	55
BP	GO:0016049	cell growth	70/1328	484/18800	7.26239935612528e-09	6.29332294204231e-07	5.08845744360094e-07	ACVRL1/BMPR2/CAMK2D/CDKL5/COBL/CRYAB/DACT3/DBN1/DCBLD2/DCC/DDR1/DVL1/EBAG9/EDNRA/EGFR/ENPP1/EPB41L5/EXOSC2/EXT1/FAM107A/FBLN5/FLCN/FLRT3/HYAL1/HYAL2/INHBA/LAMB2/MAP2/MEGF8/NDEL1/NEDD4L/NPR1/NRN1/NRP1/PI16/PLCE1/PRDM11/PRKCZ/RAPH1/RERG/ROS1/RTN4/SEMA3B/SEMA3D/SEMA3E/SEMA3F/SEMA3G/SEMA4C/SEMA5A/SEMA5B/SEMA6A/SEMA6D/SERPINE2/SH3GL2/SLIT2/SMAD7/SMURF1/SORBS2/SPP1/SUPV3L1/SYT17/TEAD1/TGFB2/TGFBR1/TNR/…	70
BP	GO:0048588	developmental cell growth	42/1328	227/18800	7.44835730297638e-09	6.35516763112415e-07	5.13846188027197e-07	BMPR2/CDKL5/COBL/DBN1/DCC/DDR1/DVL1/EDNRA/EXT1/FLRT3/LAMB2/MAP2/MEGF8/NDEL1/NEDD4L/NRN1/NRP1/PI16/PRKCZ/RAPH1/RTN4/SEMA3B/SEMA3D/SEMA3E/SEMA3F/SEMA3G/SEMA4C/SEMA5A/SEMA5B/SEMA6A/SEMA6D/SH3GL2/SLIT2/SMAD7/SMURF1/SORBS2/SPP1/SYT17/TNR/VEGFA/WNT3A/WNT5A	42
BP	GO:0050767	regulation of neurogenesis	57/1328	361/18800	8.02359454716025e-09	6.60343353132943e-07	5.33919692589507e-07	ABCC8/ASPA/BAIAP2/BMP2/BMPR2/CDKL5/CUX1/DAAM2/DBN1/DCC/DLL4/HEY1/HEYL/HOXB3/ID1/ID4/LRP4/MAP2/MEGF8/MME/NDEL1/NRP1/OBSL1/PARP6/PLXNA2/PLXND1/PRTG/PSEN1/PTN/ROBO1/ROBO2/RTN4/SEMA3B/SEMA3D/SEMA3E/SEMA3F/SEMA3G/SEMA4C/SEMA5A/SEMA5B/SEMA6A/SEMA6D/SERPINE2/SHANK3/SLIT2/SPP1/TMEM98/TNR/VEGFA/VEGFC/WNT3A/WNT5A/WNT7A/XRCC2/YAP1/YTHDF2/ZNF365	57
BP	GO:0050771	negative regulation of axonogenesis	20/1328	64/18800	8.08332033942923e-09	6.60343353132943e-07	5.33919692589507e-07	DCC/LRP4/MAP2/NRP1/PSEN1/RTN4/SEMA3B/SEMA3D/SEMA3E/SEMA3F/SEMA3G/SEMA4C/SEMA5A/SEMA5B/SEMA6A/SEMA6D/SPP1/TNR/WNT3A/WNT5A	20
BP	GO:0048843	negative regulation of axon extension involved in axon guidance	13/1328	27/18800	8.09652867166248e-09	6.60343353132943e-07	5.33919692589507e-07	NRP1/SEMA3B/SEMA3D/SEMA3E/SEMA3F/SEMA3G/SEMA4C/SEMA5A/SEMA5B/SEMA6A/SEMA6D/WNT3A/WNT5A	13
BP	GO:0045926	negative regulation of growth	44/1328	245/18800	8.45718022120307e-09	6.79761181257858e-07	5.49619950302442e-07	ACVRL1/ADRB1/ALOX15B/BMPR2/CRYAB/DACT3/DCBLD2/DCC/ENPP1/FGFR3/FLCN/GPC3/HYAL1/HYAL2/INHBA/MAP2/NKD1/NPR1/NRP1/PI16/PRDM11/RERG/RTN4/SEMA3B/SEMA3D/SEMA3E/SEMA3F/SEMA3G/SEMA4C/SEMA5A/SEMA5B/SEMA6A/SEMA6D/SERPINE2/SLC6A4/SLIT2/SPP1/TGFB2/TNR/WFDC1/WNT3A/WNT5A/WWC2/WWC3	44
BP	GO:0050919	negative chemotaxis	17/1328	47/18800	8.79174162052349e-09	6.96557128963189e-07	5.63200290277144e-07	FLRT3/NRG1/PDGFA/ROBO1/ROBO2/SEMA3B/SEMA3D/SEMA3E/SEMA3F/SEMA3G/SEMA4C/SEMA5A/SEMA5B/SEMA6A/SEMA6D/SLIT2/WNT5A	17
BP	GO:0072073	kidney epithelium development	31/1328	140/18800	9.07858720403741e-09	7.0915274131819e-07	5.73384454991836e-07	BASP1/BMP2/CTNNBIP1/EDNRA/EDNRB/EFNB2/EXT1/FGFR2/GPC3/HEYL/IRX2/JAG1/KANK2/KIF26B/LAMB2/LGR4/NOTCH2/NPNT/PKD2/PODXL/ROBO2/SDC1/SDC4/SLIT2/SMAD1/SMAD6/SMAD7/TCF21/VEGFA/WWTR1/YAP1	31
BP	GO:0090066	regulation of anatomical structure size	70/1328	487/18800	9.40458145682501e-09	7.24414010549327e-07	5.85723932837347e-07	ADCY6/ADRA2C/ADRB1/AQP1/AQP4/ARPC2/ARPC5L/BAIAP2/BMPR2/CAV1/CDKL5/CIT/DAAM2/DBN1/DCC/DOCK4/EDNRA/EDNRB/ELN/EXT1/EXT2/F2R/GJA5/HCLS1/HP1BP3/ITGA1/KANK1/KCNMB4/LEP/LRRC8A/LRRK2/MAP2/MEGF8/NDEL1/NPR1/NPR3/NRP1/PLEKHG2/PLEKHH2/PRKCE/PRKG1/RAC1/ROCK2/RTN4/SEMA3B/SEMA3D/SEMA3E/SEMA3F/SEMA3G/SEMA4C/SEMA5A/SEMA5B/SEMA6A/SEMA6D/SHANK3/SLC12A4/SLC6A4/SLIT2/SNX9/SOD3/SPP1/SPTBN1/TMOD2/TMOD3/TNR/VEGFA/WNT3A/…	70
BP	GO:0003180	aortic valve morphogenesis	14/1328	32/18800	1.01333263364863e-08	7.67266322343306e-07	6.20372109473396e-07	DLL4/EFNA1/ELN/GATA5/HEY1/HEYL/JAG1/ROBO1/ROBO2/ROCK2/SLIT2/SMAD6/TIE1/TWIST1	14
BP	GO:0072132	mesenchyme morphogenesis	18/1328	53/18800	1.02375960788685e-08	7.67266322343306e-07	6.20372109473396e-07	ACVRL1/BMP2/BMP5/FOXF1/GATA5/HEY1/HEYL/MDM2/ROBO1/ROBO2/TBX2/TBX3/TGFB2/TGFBR1/TMEM100/TWIST1/WNT3A/WNT5A	18
BP	GO:1990138	neuron projection extension	35/1328	172/18800	1.0659663301136e-08	7.80457871500899e-07	6.31038118054516e-07	BMPR2/CDKL5/DBN1/DDR1/DVL1/EDNRA/FLRT3/LAMB2/MAP2/MEGF8/NDEL1/NEDD4L/NRN1/NRP1/PRKCZ/RAPH1/RTN4/SEMA3B/SEMA3D/SEMA3E/SEMA3F/SEMA3G/SEMA4C/SEMA5A/SEMA5B/SEMA6A/SEMA6D/SH3GL2/SLIT2/SMURF1/SYT17/TNR/VEGFA/WNT3A/WNT5A	35
BP	GO:0003203	endocardial cushion morphogenesis	15/1328	37/18800	1.06950591839286e-08	7.80457871500899e-07	6.31038118054516e-07	ACVRL1/BMP2/BMP5/GATA5/HEY1/HEYL/MDM2/ROBO1/ROBO2/TBX2/TBX3/TGFB2/TGFBR1/TMEM100/TWIST1	15
BP	GO:0003170	heart valve development	20/1328	65/18800	1.09060122083867e-08	7.85516152048215e-07	6.35127983700988e-07	BMP2/BMPR2/DLL4/EFNA1/ELN/GATA5/GJA5/HEY1/HEYL/JAG1/MDM2/NOTCH2/ROBO1/ROBO2/ROCK2/SLIT2/SMAD6/TGFB2/TIE1/TWIST1	20
BP	GO:0071772	response to BMP	35/1328	173/18800	1.24708064426403e-08	8.75482183935228e-07	7.07869892680181e-07	ACVRL1/ADAMTS12/BMP2/BMP5/BMPR2/CDH5/CRIM1/EXT1/FSTL1/FZD1/GATA5/GATA6/GPC3/HEYL/ITGA3/KDR/LEFTY2/MEGF8/NEO1/NOTCH2/PPM1A/RGMA/RUNX2/SFRP4/SMAD1/SMAD6/SMAD7/SMAD9/SMURF1/SMURF2/SOSTDC1/TGFB2/TGFBR3/TMEM100/WNT5A	35
BP	GO:0071773	cellular response to BMP stimulus	35/1328	173/18800	1.24708064426403e-08	8.75482183935228e-07	7.07869892680181e-07	ACVRL1/ADAMTS12/BMP2/BMP5/BMPR2/CDH5/CRIM1/EXT1/FSTL1/FZD1/GATA5/GATA6/GPC3/HEYL/ITGA3/KDR/LEFTY2/MEGF8/NEO1/NOTCH2/PPM1A/RGMA/RUNX2/SFRP4/SMAD1/SMAD6/SMAD7/SMAD9/SMURF1/SMURF2/SOSTDC1/TGFB2/TGFBR3/TMEM100/WNT5A	35
BP	GO:0043410	positive regulation of MAPK cascade	70/1328	491/18800	1.32106877455455e-08	9.15830927959939e-07	7.40493813105575e-07	ADRA2C/AGER/ANGPT1/ANKRD6/AR/ARHGEF5/ARRB1/BCAR3/BMP2/DAB2IP/DOK4/DOK6/EFNA1/EGFR/F2R/FGF18/FGFR1/FGFR2/FGFR3/FGFR4/FLT1/FLT4/FZD10/FZD4/FZD5/FZD8/GAS6/GHR/IGF1R/IL1A/ITGA1/KDR/KITLG/KL/LEP/LRRK2/MAP3K3/NDRG4/NOTCH2/NPNT/NRG1/NRP1/P2RY6/PDGFA/PIK3R5/PLA2G1B/PLA2G5/PLCB1/PLCE1/PRKCE/PRKCZ/PSEN1/RAMP3/ROBO1/ROCK2/SASH1/SEMA4C/SH3RF1/SHC2/TAOK3/TEK/TGFB2/TGFBR1/TLR3/TPD52L1/TRAF6/VEGFA/WNT5A/WNT7A/Z…	70
BP	GO:0010634	positive regulation of epithelial cell migration	35/1328	174/18800	1.45684899137085e-08	9.88549609881577e-07	7.99290401445426e-07	ANGPT1/ANXA3/ATOH8/BCAS3/BMPR2/DOCK1/ENPP2/EPB41L5/FGF18/FGFR1/FLT4/FOXP1/FUT1/GATA2/HYAL1/ITGA3/KDR/MAP3K3/NRP1/PLK2/PRKCE/PRKD1/RAC1/RHOJ/ROCK2/RRAS/RTN4/SASH1/SEMA5A/TEK/TGFB2/VEGFA/VEGFC/WNT5A/WNT7A	35
BP	GO:0032835	glomerulus development	20/1328	66/18800	1.46161319888729e-08	9.88549609881577e-07	7.99290401445426e-07	ANGPT1/ANGPT2/BASP1/COL4A3/COL4A4/EDNRA/EDNRB/EXT1/GPR4/HEYL/JAG1/LAMB2/LGR4/NOTCH2/PLCE1/PODXL/SULF2/TCF21/TEK/WWTR1	20
BP	GO:0071526	semaphorin-plexin signaling pathway	16/1328	43/18800	1.50129825582735e-08	1.00315664178536e-06	8.11100896616934e-07	EDNRA/FARP2/NRP1/PLXNA2/PLXND1/RAC1/SEMA3B/SEMA3D/SEMA3E/SEMA3F/SEMA3G/SEMA4C/SEMA5A/SEMA5B/SEMA6A/SEMA6D	16
BP	GO:0001763	morphogenesis of a branching structure	38/1328	199/18800	1.58087029854402e-08	1.04375079472918e-06	8.43923242079891e-07	AR/BMP2/BTRC/COL13A1/CTNNBIP1/DDR1/DLL4/EDNRA/EXT1/FGFR2/FOXF1/FZD5/GPC3/HHIP/HOXA5/KDR/LGR4/LRRK2/NKX2-1/NOTCH4/NPNT/NRP1/NTN4/PDGFA/PKD2/PLXND1/RASIP1/RTN4/SEMA3E/SLIT2/TBX2/TBX3/TCF21/TIE1/TIMELESS/VEGFA/WNT5A/YAP1	38
BP	GO:0045766	positive regulation of angiogenesis	36/1328	183/18800	1.67729905220875e-08	1.08166285390113e-06	8.7457698438302e-07	ACVRL1/ADAM12/ANGPT2/ANXA3/AQP1/CDH5/CYP1B1/DDAH1/FGF18/FLT1/FUT1/GAB1/GATA2/GATA6/HIPK1/HYAL1/IL1A/KDR/KLF4/NRP1/PRKD1/RAMP2/RAPGEF3/RRAS/SASH1/SEMA5A/SMAD1/TEK/TIE1/TJP1/TLR3/TWIST1/VEGFA/VEGFC/WNT5A/XBP1	36
BP	GO:1904018	positive regulation of vasculature development	36/1328	183/18800	1.67729905220875e-08	1.08166285390113e-06	8.7457698438302e-07	ACVRL1/ADAM12/ANGPT2/ANXA3/AQP1/CDH5/CYP1B1/DDAH1/FGF18/FLT1/FUT1/GAB1/GATA2/GATA6/HIPK1/HYAL1/IL1A/KDR/KLF4/NRP1/PRKD1/RAMP2/RAPGEF3/RRAS/SASH1/SEMA5A/SMAD1/TEK/TIE1/TJP1/TLR3/TWIST1/VEGFA/VEGFC/WNT5A/XBP1	36
BP	GO:0010977	negative regulation of neuron projection development	30/1328	136/18800	1.72200567896253e-08	1.0977291374168e-06	8.87567355399923e-07	ADCY6/DCC/DPYSL3/EFNA1/EFNB2/KANK1/LRP4/LRRK2/MAP2/NRP1/PMP22/PSEN1/PTPRG/RGMA/RTN4/SEMA3B/SEMA3D/SEMA3E/SEMA3F/SEMA3G/SEMA4C/SEMA5A/SEMA5B/SEMA6A/SEMA6D/SPP1/TNR/WNT3A/WNT5A/ZNF365	30
BP	GO:0048738	cardiac muscle tissue development	42/1328	234/18800	1.86899470803124e-08	1.17276303109083e-06	9.48235904956996e-07	ANKRD1/BMP2/BMP5/CXADR/DLL4/EDNRA/EFNB2/ERBB3/FGFR2/GATA5/GATA6/GJA5/HEG1/HEY1/HOPX/MAML1/NDRG4/NEBL/NOTCH2/NRG1/OBSL1/PI16/PKP2/PPP1R13L/SGCB/SGCD/SMAD1/SMAD7/SORBS2/TBX2/TBX3/TCAP/TGFB2/TGFBR1/TGFBR3/TNNC1/TTN/VEGFA/WNT3A/WNT5A/YAP1/ZFPM2	42
BP	GO:0010810	regulation of cell-substrate adhesion	40/1328	217/18800	1.88200342169282e-08	1.17276303109083e-06	9.48235904956996e-07	ABI3BP/ACVRL1/ANGPT2/ARHGAP6/ARPC2/BCAS3/CDH13/COL16A1/DDR1/DLC1/DOCK1/ECM2/EDIL3/EMP2/EPB41L5/FAM107A/FERMT1/FOXF1/FUT1/FZD4/GPM6B/ITGA3/JAG1/KANK1/KDR/LIMCH1/LIMS2/NPNT/NRP1/PRKCE/PRKCZ/RAC1/ROCK2/RRAS/SDC4/SEMA3E/SPOCK2/SPRY4/TEK/VEGFA	40
BP	GO:0007156	homophilic cell adhesion via plasma membrane adhesion molecules	34/1328	168/18800	1.98900696859981e-08	1.22567029420606e-06	9.9101399839008e-07	CADM1/CDH1/CDH11/CDH13/CDH19/CDH3/CDH5/CDH6/CNTN6/FAT4/HMCN1/OBSL1/PCDH1/PCDH12/PCDH15/PCDH17/PCDH18/PCDHB10/PCDHB11/PCDHB12/PCDHB13/PCDHB14/PCDHB15/PCDHB16/PCDHB4/PCDHB5/PCDHB8/PCDHB9/PCDHGA3/PCDHGA8/PTPRM/ROBO1/ROBO2/ROBO4	34
BP	GO:0030517	negative regulation of axon extension	16/1328	44/18800	2.20501175477765e-08	1.34384562549416e-06	1.08656449685978e-06	MAP2/NRP1/RTN4/SEMA3B/SEMA3D/SEMA3E/SEMA3F/SEMA3G/SEMA4C/SEMA5A/SEMA5B/SEMA6A/SEMA6D/TNR/WNT3A/WNT5A	16
BP	GO:0048754	branching morphogenesis of an epithelial tube	32/1328	153/18800	2.26681707314976e-08	1.36649646605311e-06	1.10487880224462e-06	AR/BMP2/BTRC/CTNNBIP1/DDR1/DLL4/EDNRA/EXT1/FGFR2/FOXF1/GPC3/HHIP/HOXA5/KDR/LGR4/NKX2-1/NOTCH4/NPNT/NRP1/PKD2/PLXND1/RASIP1/SEMA3E/SLIT2/TBX2/TBX3/TCF21/TIE1/TIMELESS/VEGFA/WNT5A/YAP1	32
BP	GO:0048568	embryonic organ development	65/1328	449/18800	2.41855506846165e-08	1.44229101179444e-06	1.16616237596453e-06	A2M/ADA/ARNT/BMP5/BPTF/CHRNA10/CHST11/COBL/COL13A1/DVL1/EDNRA/EFEMP1/EFNA1/EGFR/EPAS1/FGFR2/FOLR1/FOXF1/FOXF2/FZD5/GATA2/HEY1/HIPK1/HOXA2/HOXA4/HOXA5/HOXB3/HYAL1/IFT122/ITGA8/KDR/KITLG/KRT19/MEGF8/MICAL2/MYO7A/NDRG4/NOTCH2/PCDH12/PDGFA/PDZD7/PHACTR4/PKD2/PPP1R13L/PSEN1/RARRES2/RPL10/RUNX2/TAL1/TBX2/TBX3/TBX4/TCAP/TCF21/TEAD1/TEAD2/TEAD3/TGFB2/TGFBR1/TWIST1/VEGFA/WNT3A/WNT5A/YAP1/ZFPM2	65
BP	GO:0007266	Rho protein signal transduction	30/1328	138/18800	2.45449955631975e-08	1.44815473822865e-06	1.17090348375388e-06	ARHGAP29/ARHGAP5/ARHGAP6/ARHGDIB/ARHGEF10/ARRB1/CDH13/CTNNAL1/DLC1/EPS8L2/F11R/F2R/FLCN/GPR4/HEG1/ITGA3/KANK1/KANK2/NRP1/OPHN1/PHACTR4/PLEKHG5/RAC1/RASIP1/RHOJ/ROBO1/ROCK2/STARD13/STARD8/TNFAIP1	30
BP	GO:0030308	negative regulation of cell growth	36/1328	186/18800	2.60920155487448e-08	1.5232244024562e-06	1.23160095554186e-06	ACVRL1/BMPR2/CRYAB/DACT3/DCBLD2/DCC/ENPP1/FLCN/HYAL1/HYAL2/INHBA/MAP2/NPR1/NRP1/PI16/PRDM11/RERG/RTN4/SEMA3B/SEMA3D/SEMA3E/SEMA3F/SEMA3G/SEMA4C/SEMA5A/SEMA5B/SEMA6A/SEMA6D/SERPINE2/SLIT2/SPP1/TGFB2/TNR/WFDC1/WNT3A/WNT5A	36
BP	GO:0030324	lung development	35/1328	179/18800	3.10333430671497e-08	1.79282209010846e-06	1.44958378800502e-06	ABCA3/ADA/BMPR2/CYP1A2/EPAS1/ERRFI1/EXT1/FGF18/FGFR2/FLT4/FOXF1/GATA6/GPC3/HEG1/HHIP/HOPX/HOXA5/ITGA3/ITGB6/KDR/MME/NKX2-1/PDGFA/PHEX/RXFP1/SFTPD/TBX2/TBX4/TCF21/THRA/TIMELESS/VEGFA/WNT5A/YAP1/ZFPM2	35
BP	GO:0045446	endothelial cell differentiation	27/1328	117/18800	3.23596947989362e-08	1.85017389025671e-06	1.49595550562635e-06	ACVRL1/ATOH8/BMPR2/CDH5/EDNRA/EDNRB/F11R/FSTL1/HEG1/HEY1/ID1/JAG1/KDR/MARVELD2/NOTCH4/NRG1/NRP1/PLCB1/RAPGEF3/ROBO4/ROCK2/TIE1/TJP1/TJP2/TMEM100/VEGFA/ZDHHC21	27
BP	GO:0014706	striated muscle tissue development	43/1328	248/18800	3.61955646058005e-08	2.03512676714259e-06	1.64549889498879e-06	ANKRD1/BMP2/BMP5/CXADR/DLL4/EDNRA/EFNB2/ERBB3/FGFR2/GATA5/GATA6/GJA5/HEG1/HEY1/HOPX/MAML1/NDRG4/NEBL/NOTCH2/NRG1/OBSL1/PGM5/PI16/PKP2/PPP1R13L/SGCB/SGCD/SMAD1/SMAD7/SORBS2/TBX2/TBX3/TCAP/TGFB2/TGFBR1/TGFBR3/TNNC1/TTN/VEGFA/WNT3A/WNT5A/YAP1/ZFPM2	43
BP	GO:0045216	cell-cell junction organization	38/1328	205/18800	3.63284439140131e-08	2.03512676714259e-06	1.64549889498879e-06	ABCC8/CAV1/CDH1/CDH11/CDH19/CDH5/CDH6/CLDN18/CLDN7/CTNND1/CTNND2/CXADR/EFNB2/EXT1/F11R/F2R/FLCN/FZD5/GJA5/HEG1/HIPK1/ILDR1/KIFC3/LIMS2/MARVELD2/MYO1C/OCLN/PARD3/PKP2/RAMP2/ROCK2/SMAD7/SVEP1/TGFB2/TGFBR1/TJP1/TJP2/VEGFA	38
BP	GO:0003184	pulmonary valve morphogenesis	10/1328	17/18800	3.67774143418693e-08	2.03967539940007e-06	1.64917668522488e-06	GJA5/HEY1/HEYL/JAG1/NOTCH2/ROBO1/ROBO2/SLIT2/SMAD6/TGFB2	10
BP	GO:0016358	dendrite development	41/1328	231/18800	3.81511870485677e-08	2.07808374315598e-06	1.68023169773274e-06	ABI2/BAIAP2/BMP5/BTBD3/CDKL5/COBL/CTNND2/CUX1/DAB2IP/DBN1/DCC/DVL1/EFNA1/FARP1/FYN/HECW2/ID1/KLF7/LAMC2/LRP4/LRRK2/MAP2/MARK1/MECP2/NEDD4L/NRP1/OBSL1/PARP6/PHACTR1/PRKG1/PSEN1/PTN/RAB17/SCARF1/SDC2/SHANK3/SIPA1L1/SRGAP2/VLDLR/WNT7A/ZNF365	41
BP	GO:0003177	pulmonary valve development	11/1328	21/18800	3.82193548146249e-08	2.07808374315598e-06	1.68023169773274e-06	BMPR2/GJA5/HEY1/HEYL/JAG1/NOTCH2/ROBO1/ROBO2/SLIT2/SMAD6/TGFB2	11
BP	GO:0090090	negative regulation of canonical Wnt signaling pathway	30/1328	142/18800	4.87027416378954e-08	2.62238257401716e-06	2.12032375449601e-06	ANKRD6/BMP2/CAV1/CTNNBIP1/CTNND1/DAB2IP/DACT3/DKK2/DKK3/FERMT1/FZD1/FZD4/GPC3/LATS2/LIMD1/LRP4/MCC/NKD1/RBMS3/RUVBL2/SFRP4/SHISA3/SOSTDC1/SOX13/TLE2/TMEM64/TMEM88/WNT5A/WWTR1/ZNRF3	30
BP	GO:0030178	negative regulation of Wnt signaling pathway	34/1328	174/18800	4.94906122536297e-08	2.63918207267914e-06	2.13390696559173e-06	ANKRD6/APCDD1/BMP2/CAV1/CTNNBIP1/CTNND1/DAB2IP/DACT3/DKK2/DKK3/FERMT1/FZD1/FZD4/GPC3/GRB10/LATS2/LIMD1/LRP4/MCC/NKD1/RBMS3/RUVBL2/SFRP4/SHISA3/SOSTDC1/SOX13/TLE2/TMEM64/TMEM88/WIF1/WNT5A/WWOX/WWTR1/ZNRF3	34
BP	GO:0030323	respiratory tube development	35/1328	183/18800	5.54615368823278e-08	2.92942555761324e-06	2.36858292850843e-06	ABCA3/ADA/BMPR2/CYP1A2/EPAS1/ERRFI1/EXT1/FGF18/FGFR2/FLT4/FOXF1/GATA6/GPC3/HEG1/HHIP/HOPX/HOXA5/ITGA3/ITGB6/KDR/MME/NKX2-1/PDGFA/PHEX/RXFP1/SFTPD/TBX2/TBX4/TCF21/THRA/TIMELESS/VEGFA/WNT5A/YAP1/ZFPM2	35
BP	GO:0007179	transforming growth factor beta receptor signaling pathway	37/1328	200/18800	5.77567408631117e-08	3.02187627195111e-06	2.44333382400055e-06	ACVRL1/ASPN/BMP2/CAV1/CDH5/CHST11/DKK3/FERMT1/FLCN/FOLR1/GDF10/HPGD/ID1/ITGA3/ITGA8/ITGB6/LATS2/NKX2-1/NPNT/PEG10/PMEPA1/PPM1A/PRDM16/SMAD1/SMAD6/SMAD7/SMAD9/SMURF1/SMURF2/SNX25/SPRED2/TGFB1I1/TGFB2/TGFBR1/TGFBR3/VEPH1/ZFYVE9	37
BP	GO:0007015	actin filament organization	64/1328	450/18800	6.08630838306206e-08	3.15464170957591e-06	2.55068113249822e-06	ABI2/ARHGAP6/ARHGEF10/ARHGEF5/ARPC2/ARPC5L/ARRB1/BAIAP2/CGNL1/CIT/COBL/CORO6/DAAM2/DBN1/DLC1/DPYSL3/EFS/ELN/EMP2/ENAH/F11R/FAM107A/GAS2L1/HCLS1/HMCN1/ID1/KANK1/LIMCH1/MICAL2/MYO19/MYO1B/MYO1C/MYO5B/MYO7A/NEBL/NRP1/PHACTR1/PLA2G1B/PLEKHG2/PLEKHH2/PPP1R9A/PRKCE/RAC1/RAPGEF3/RHOBTB2/ROCK2/SDC4/SEMA5A/SHANK3/SHROOM1/SHROOM2/SLIT2/SNX9/SORBS2/SPTBN1/TCAP/TGFBR1/TJP1/TMOD2/TMOD3/TNFAIP1/TPM3/TTN/ZBED3	64
BP	GO:0048732	gland development	62/1328	431/18800	6.43919165953678e-08	3.30664416146213e-06	2.67358250191293e-06	ADA/ALOX15B/APLN/AR/ARHGAP5/ATP2C2/BMP2/BTRC/CADM1/CAV1/CCND1/CDH1/CIT/COBL/CYP1B1/DDR1/DKK3/EDNRA/EGFR/EXT1/FGFR2/FOXF1/GATA2/GATA6/HOXA5/HOXB3/ID4/IGSF3/LIMS2/NKX2-1/NOTCH2/NOTCH4/NRG1/NRP1/NTN4/OTC/PDGFA/PKD2/PLXND1/PSEN1/PTN/RGN/ROBO1/RTN4/RXFP1/SEC63/SERPINE2/SLC29A1/SOSTDC1/TBX2/TBX3/TCF21/TFCP2L1/TGFB2/TGFBR1/TGFBR3/THRA/VEGFA/WNT3A/WNT5A/XBP1/ZDHHC21	62
BP	GO:0048675	axon extension	27/1328	121/18800	6.84776414885942e-08	3.48419265775911e-06	2.81713908972874e-06	BMPR2/CDKL5/DBN1/DVL1/EDNRA/LAMB2/MAP2/MEGF8/NDEL1/NRP1/RAPH1/RTN4/SEMA3B/SEMA3D/SEMA3E/SEMA3F/SEMA3G/SEMA4C/SEMA5A/SEMA5B/SEMA6A/SEMA6D/SLIT2/TNR/VEGFA/WNT3A/WNT5A	27
BP	GO:0061138	morphogenesis of a branching epithelium	35/1328	185/18800	7.35713520628776e-08	3.70933380491563e-06	2.99917664868764e-06	AR/BMP2/BTRC/CTNNBIP1/DDR1/DLL4/EDNRA/EXT1/FGFR2/FOXF1/FZD5/GPC3/HHIP/HOXA5/KDR/LGR4/NKX2-1/NOTCH4/NPNT/NRP1/NTN4/PDGFA/PKD2/PLXND1/RASIP1/SEMA3E/SLIT2/TBX2/TBX3/TCF21/TIE1/TIMELESS/VEGFA/WNT5A/YAP1	35
BP	GO:0072006	nephron development	30/1328	145/18800	7.9834217980495e-08	3.98491017820048e-06	3.22199353903886e-06	ANGPT1/ANGPT2/BASP1/BMP2/COL4A3/COL4A4/CTNNBIP1/EDNRA/EDNRB/EXT1/GPC3/GPR4/HEYL/IRX2/ITGA3/JAG1/KIF26B/LAMB2/LGR4/NOTCH2/NPNT/PKD2/PLCE1/PODXL/SULF2/TCF21/TEK/VEGFA/WWTR1/YAP1	30
BP	GO:0060412	ventricular septum morphogenesis	15/1328	42/18800	8.04742048248203e-08	3.98491017820048e-06	3.22199353903886e-06	BMPR2/FGFR2/FZD1/HEY1/HEYL/ROBO1/ROBO2/SLIT2/SMAD7/TBX3/TGFB2/TGFBR1/TGFBR3/WNT5A/ZFPM2	15
BP	GO:0002040	sprouting angiogenesis	35/1328	186/18800	8.4576496288007e-08	4.15098449923263e-06	3.35627269852734e-06	ACVRL1/ANGPT1/CARD10/CDH13/CLEC14A/DLL4/EFNB2/EPHB4/EPN2/ESM1/FLT4/FUT1/GATA2/GLUL/KDR/KLF4/MAP3K3/MEOX2/MMRN2/NRP1/PARVA/PLK2/RAMP2/RHOJ/ROBO1/SEMA3E/SEMA5A/SEMA6A/SLIT2/SMAD1/STARD13/TEK/TJP1/VEGFA/VEGFC	35
BP	GO:0060541	respiratory system development	37/1328	203/18800	8.61287302046026e-08	4.19008717293619e-06	3.38788911054116e-06	ABCA3/ADA/BASP1/BMPR2/CYP1A2/DISP1/EPAS1/ERRFI1/EXT1/FGF18/FGFR2/FLT4/FOXF1/GATA6/GPC3/HEG1/HHIP/HOPX/HOXA5/ITGA3/ITGB6/KDR/MME/NKX2-1/PDGFA/PHEX/RXFP1/SFTPD/TBX2/TBX4/TCF21/THRA/TIMELESS/VEGFA/WNT5A/YAP1/ZFPM2	37
BP	GO:0030509	BMP signaling pathway	32/1328	162/18800	9.34719427150935e-08	4.50778603737312e-06	3.64476408207138e-06	ACVRL1/BMP2/BMP5/BMPR2/CDH5/CRIM1/EXT1/FSTL1/FZD1/GATA6/GPC3/ITGA3/KDR/LEFTY2/MEGF8/NEO1/NOTCH2/PPM1A/RGMA/RUNX2/SFRP4/SMAD1/SMAD6/SMAD7/SMAD9/SMURF1/SMURF2/SOSTDC1/TGFB2/TGFBR3/TMEM100/WNT5A	32
BP	GO:0046578	regulation of Ras protein signal transduction	35/1328	187/18800	9.71078603366313e-08	4.64276028816342e-06	3.75389732335798e-06	ARHGAP24/ARHGDIB/ARHGEF10/ARRB1/DAB2IP/DENND3/DLC1/EPS8L2/F11R/F2R/FLCN/GPR4/HEG1/ITGA3/KANK1/KANK2/KITLG/NOTCH2/NRG1/NRP1/NUP62/OPHN1/PLCE1/PSD3/RAC1/RASA4/RASIP1/RGL2/ROBO1/SPRY4/STARD13/STARD8/STK19/TGFB2/TNFAIP1	35
BP	GO:0003015	heart process	43/1328	257/18800	1.03796660457552e-07	4.9201391358768e-06	3.9781716018819e-06	ABCC9/ADA/ADORA3/ADRB1/APLN/ATP1A3/ATP1B1/CACNA1D/CAMK2D/CAV1/CXADR/DMPK/EDNRA/EDNRB/EHD3/EPAS1/EXT1/EXT2/FKBP1B/FYN/GATA6/GJA5/HOPX/KCNJ8/MDM2/NEDD4L/PKP2/PPP1R13L/RAMP3/RPS6KA2/SCN4B/SGCD/SLC1A1/SMAD7/TBX2/TCAP/TGFB2/THRA/TNNC1/TTN/WWTR1/YAP1/YWHAE	43
BP	GO:0048813	dendrite morphogenesis	29/1328	139/18800	1.08113236788164e-07	5.0813221290437e-06	4.10849588508098e-06	ABI2/BAIAP2/BTBD3/CDKL5/CTNND2/CUX1/DBN1/DVL1/EFNA1/FARP1/FYN/HECW2/ID1/KLF7/LRP4/LRRK2/MAP2/NEDD4L/NRP1/OBSL1/PARP6/PHACTR1/PTN/SDC2/SHANK3/SIPA1L1/VLDLR/WNT7A/ZNF365	29
BP	GO:0010721	negative regulation of cell development	34/1328	181/18800	1.34636279536339e-07	6.27472946477761e-06	5.07342371362055e-06	ABCC8/CLDN18/DAAM2/DCC/EDNRB/ID1/ID4/IL1A/KANK1/LRP4/MAP2/NRP1/PRTG/PSEN1/PTN/RTN4/SEMA3B/SEMA3D/SEMA3E/SEMA3F/SEMA3G/SEMA4C/SEMA5A/SEMA5B/SEMA6A/SEMA6D/SPP1/SPRY4/TMEM98/TNR/VEGFA/WNT3A/WNT5A/WNT7A	34
BP	GO:0031032	actomyosin structure organization	36/1328	199/18800	1.5576575629838e-07	7.19897403692346e-06	5.82072036693946e-06	ANKRD1/ARHGAP6/ARHGEF10/ARHGEF5/ARRB1/CAPN3/CDC42BPA/CGNL1/CIT/DLC1/ELN/EPB41L2/EPB41L4A/EPB41L5/F11R/KRT19/LIMCH1/MYH10/NEBL/NRP1/OBSCN/OBSL1/PGM5/PHACTR1/RAC1/RAPGEF3/ROCK2/SDC4/TCAP/TGFBR1/TJP1/TMOD2/TMOD3/TNFAIP1/TNNT1/TTN	36
BP	GO:0003231	cardiac ventricle development	27/1328	126/18800	1.65841278293475e-07	7.60128701996372e-06	6.146009965465e-06	BMPR2/DLL4/EDNRA/FGFR2/FOXF1/FZD1/GJA5/HEG1/HEY1/HEYL/JAG1/MDM2/NRG1/PKP2/PPP1R13L/ROBO1/ROBO2/SLIT2/SMAD6/SMAD7/TBX3/TGFB2/TGFBR1/TGFBR3/TNNC1/WNT5A/ZFPM2	27
BP	GO:0048640	negative regulation of developmental growth	25/1328	111/18800	1.71522972086135e-07	7.7972655999156e-06	6.30446817158701e-06	ADRB1/DCC/FGFR3/MAP2/NKD1/NRP1/PI16/RTN4/SEMA3B/SEMA3D/SEMA3E/SEMA3F/SEMA3G/SEMA4C/SEMA5A/SEMA5B/SEMA6A/SEMA6D/SLC6A4/SPP1/TNR/WNT3A/WNT5A/WWC2/WWC3	25
BP	GO:0007160	cell-matrix adhesion	40/1328	235/18800	1.79337007127795e-07	8.08620358968089e-06	6.53808857821485e-06	ACVRL1/ADAMTS12/ARHGAP6/BCAS3/CDH13/COL13A1/COL16A1/DDR1/DLC1/ECM2/EMP2/EPB41L5/FAM107A/FBLN5/FERMT1/FREM1/FUT1/GPM6B/ITGA1/ITGA3/ITGA6/ITGA8/ITGA9/ITGAE/ITGB6/ITGBL1/JAG1/KDR/LIMCH1/NPNT/NRP1/PRKCZ/RAC1/ROCK2/RRAS/SDC4/SEMA3E/TEK/THSD1/VEGFA	40
BP	GO:0048638	regulation of developmental growth	50/1328	329/18800	2.23138562814474e-07	9.98005217233125e-06	8.06935719515841e-06	ADRB1/AR/BASP1/BMPR2/CAPN3/CDKL5/DBN1/DCC/FGFR2/FGFR3/GATA6/GHR/HOPX/LATS2/LEP/MAP2/MEGF8/NDEL1/NEDD4L/NKD1/NRP1/PI16/PLCB1/RTN4/SEMA3B/SEMA3D/SEMA3E/SEMA3F/SEMA3G/SEMA4C/SEMA5A/SEMA5B/SEMA6A/SEMA6D/SLC6A4/SMAD7/SMURF1/SPP1/SYT17/TBX2/TGFBR1/TGFBR3/TNR/VEGFA/WNT3A/WNT5A/WWC2/WWC3/YAP1/ZFPM2	50
BP	GO:0048863	stem cell differentiation	37/1328	211/18800	2.38506686123747e-07	1.04980800098595e-05	8.48820787708575e-06	A2M/EDNRA/EDNRB/EXT1/FGFR2/FOLR1/FZD1/GATA6/GPM6A/JAG1/KITLG/MTCH2/NRG1/NRP1/PHACTR4/PTN/RUNX2/SEMA3B/SEMA3D/SEMA3E/SEMA3F/SEMA3G/SEMA4C/SEMA5A/SEMA5B/SEMA6A/SEMA6D/SETD6/SOX5/TAL1/TEAD2/TGFB2/TWIST1/WNT3A/WNT7A/YAP1/YTHDF2	37
BP	GO:0050679	positive regulation of epithelial cell proliferation	37/1328	211/18800	2.38506686123747e-07	1.04980800098595e-05	8.48820787708575e-06	ACVRL1/APLN/AR/ARNT/BMP2/BMP5/BMPR2/CCND1/CDH13/CDH3/EGFL7/EGFR/FGFR1/FGFR2/FLT4/GATA2/GLUL/HYAL1/ID1/KDR/LAMC1/NOTCH2/NRP1/PRKD1/PTN/RTN4/SEMA5A/TEK/TGFBR1/TWIST1/VEGFA/VEGFC/WNT3A/WNT5A/WNT7A/XBP1/YAP1	37
BP	GO:2000027	regulation of animal organ morphogenesis	27/1328	129/18800	2.74722986478346e-07	1.19969581339284e-05	9.70012368336305e-06	ANKRD6/APCDD1/AR/BMP2/DVL1/FZD1/GATA5/GPC3/GPC4/LGR4/NKD1/NTN4/PDGFA/PRICKLE2/RAC1/ROBO1/ROBO2/ROR1/RUNX2/SMURF1/SMURF2/VANGL1/VEGFA/WNT3A/WNT5A/WNT7A/ZNRF3	27
BP	GO:0051961	negative regulation of nervous system development	29/1328	145/18800	2.8030257522448e-07	1.21449850171482e-05	9.81981061230497e-06	ABCC8/DAAM2/DCC/ID1/ID4/LRP4/MAP2/NRP1/PRTG/PSEN1/PTN/ROBO2/RTN4/SEMA3B/SEMA3D/SEMA3E/SEMA3F/SEMA3G/SEMA4C/SEMA5A/SEMA5B/SEMA6A/SEMA6D/SPP1/TMEM98/TNR/WNT3A/WNT5A/WNT7A	29
BP	GO:0035329	hippo signaling	14/1328	40/18800	2.91674827975298e-07	1.25397565577597e-05	1.01390025881254e-05	AMOTL2/CIT/FAT4/LATS2/LIMD1/SCHIP1/SHANK2/TEAD1/TEAD2/TEAD3/WWC2/WWC3/WWTR1/YAP1	14
BP	GO:0001503	ossification	59/1328	420/18800	3.05604667995946e-07	1.30080083953729e-05	1.05176069550911e-05	ADAMTS12/ASPN/BMP1/BMP2/BMP3/BMP5/BMPR2/CDH11/CLEC3B/COL13A1/CRIM1/CTNNBIP1/DDR2/EGFR/ENPP1/EXT1/EXT2/FGF18/FGFR2/FGFR3/FZD1/GDF10/GPC3/GPM6B/HOXA2/ID4/IGSF10/JAG1/KL/KLF10/LEP/LGR4/LIMD1/LRP4/MGP/NBR1/NPNT/PHEX/PRKD1/PTN/RUNX2/SMAD1/SMAD6/SMAD7/SPP1/TGFB2/THRA/TMEM64/TRAF6/TUFT1/TWIST1/VEGFC/WNT3A/WNT5A/WWOX/WWTR1/YAP1/ZBTB16/ZHX3	59
BP	GO:0051960	regulation of nervous system development	61/1328	440/18800	3.07257320554246e-07	1.30080083953729e-05	1.05176069550911e-05	ABCC8/ASPA/BAIAP2/BMP2/BMPR2/CDKL5/CUX1/DAAM2/DBN1/DCC/DLL4/FLRT3/HEY1/HEYL/HOXB3/ID1/ID4/JAM2/LRP4/MAP2/MEGF8/MME/NDEL1/NRP1/OBSL1/PARD3/PARP6/PLXNA2/PLXND1/PRTG/PSEN1/PTN/ROBO1/ROBO2/RTN4/SEMA3B/SEMA3D/SEMA3E/SEMA3F/SEMA3G/SEMA4C/SEMA5A/SEMA5B/SEMA6A/SEMA6D/SERPINE2/SHANK3/SLC25A12/SLIT2/SPP1/TMEM98/TNR/VEGFA/VEGFC/WNT3A/WNT5A/WNT7A/XRCC2/YAP1/YTHDF2/ZNF365	61
BP	GO:0003148	outflow tract septum morphogenesis	11/1328	25/18800	3.70849912019932e-07	1.55813152428981e-05	1.25982505997202e-05	BMPR2/FGFR2/GATA6/NRP1/PARVA/ROBO1/ROBO2/SMAD6/TBX2/TGFB2/ZFPM2	11
BP	GO:0030516	regulation of axon extension	22/1328	93/18800	3.77037200220034e-07	1.57221677625587e-05	1.27121367070625e-05	BMPR2/CDKL5/DBN1/MAP2/MEGF8/NDEL1/NRP1/RTN4/SEMA3B/SEMA3D/SEMA3E/SEMA3F/SEMA3G/SEMA4C/SEMA5A/SEMA5B/SEMA6A/SEMA6D/TNR/VEGFA/WNT3A/WNT5A	22
BP	GO:0010595	positive regulation of endothelial cell migration	27/1328	131/18800	3.80717024543876e-07	1.57571389411965e-05	1.27404126045319e-05	ANGPT1/ANXA3/ATOH8/BCAS3/BMPR2/FGF18/FGFR1/FLT4/FOXP1/FUT1/GATA2/KDR/MAP3K3/NRP1/PLK2/PRKD1/RAC1/RHOJ/ROCK2/RRAS/SASH1/SEMA5A/TEK/VEGFA/VEGFC/WNT5A/WNT7A	27
BP	GO:0061387	regulation of extent of cell growth	24/1328	108/18800	3.92086913402564e-07	1.61075112720787e-05	1.30237056615589e-05	BMPR2/CDKL5/DBN1/DCC/MAP2/MEGF8/NDEL1/NRP1/RTN4/SEMA3B/SEMA3D/SEMA3E/SEMA3F/SEMA3G/SEMA4C/SEMA5A/SEMA5B/SEMA6A/SEMA6D/SPP1/TNR/VEGFA/WNT3A/WNT5A	24
BP	GO:0001755	neural crest cell migration	17/1328	59/18800	3.95003344274116e-07	1.61080040245901e-05	1.30241040759113e-05	EDNRA/EDNRB/FOLR1/KITLG/NRP1/PHACTR4/SEMA3B/SEMA3D/SEMA3E/SEMA3F/SEMA3G/SEMA4C/SEMA5A/SEMA5B/SEMA6A/SEMA6D/TWIST1	17
BP	GO:0098742	cell-cell adhesion via plasma-membrane adhesion molecules	44/1328	279/18800	4.15069709286653e-07	1.68027489613414e-05	1.35858391207156e-05	BMP2/CADM1/CDH1/CDH11/CDH13/CDH19/CDH3/CDH5/CDH6/CLDN18/CLDN7/CNTN6/CXADR/FAT4/FLRT3/GATA5/GPC4/HMCN1/KLF4/OBSL1/PCDH1/PCDH12/PCDH15/PCDH17/PCDH18/PCDHB10/PCDHB11/PCDHB12/PCDHB13/PCDHB14/PCDHB15/PCDHB16/PCDHB4/PCDHB5/PCDHB8/PCDHB9/PCDHGA3/PCDHGA8/PTPRF/PTPRM/ROBO1/ROBO2/ROBO4/TGFB2	44
BP	GO:0043406	positive regulation of MAP kinase activity	25/1328	116/18800	4.19940417564308e-07	1.68767359116786e-05	1.36456611657052e-05	AGER/ARHGEF5/DAB2IP/EGFR/FGF18/FGFR1/FLT1/FZD10/FZD4/FZD5/FZD8/GHR/KITLG/LRRK2/PDGFA/PIK3R5/PLA2G1B/PSEN1/ROBO1/SASH1/TAOK3/TPD52L1/TRAF6/VEGFA/WNT5A	25
BP	GO:0050768	negative regulation of neurogenesis	28/1328	140/18800	4.47432852826047e-07	1.78522489336205e-05	1.4434410852245e-05	ABCC8/DAAM2/DCC/ID1/ID4/LRP4/MAP2/NRP1/PRTG/PSEN1/PTN/RTN4/SEMA3B/SEMA3D/SEMA3E/SEMA3F/SEMA3G/SEMA4C/SEMA5A/SEMA5B/SEMA6A/SEMA6D/SPP1/TMEM98/TNR/WNT3A/WNT5A/WNT7A	28
BP	GO:0001558	regulation of cell growth	58/1328	415/18800	4.56935803182325e-07	1.81011854603513e-05	1.46356881320053e-05	ACVRL1/BMPR2/CAMK2D/CDKL5/CRYAB/DACT3/DBN1/DCBLD2/DCC/DDR1/EBAG9/EGFR/ENPP1/EXOSC2/FAM107A/FBLN5/FLCN/HYAL1/HYAL2/INHBA/MAP2/MEGF8/NDEL1/NEDD4L/NPR1/NRP1/PI16/PLCE1/PRDM11/RERG/ROS1/RTN4/SEMA3B/SEMA3D/SEMA3E/SEMA3F/SEMA3G/SEMA4C/SEMA5A/SEMA5B/SEMA6A/SEMA6D/SERPINE2/SLIT2/SMAD7/SMURF1/SPP1/SUPV3L1/SYT17/TEAD1/TGFB2/TGFBR1/TNR/VEGFA/WFDC1/WNT3A/WNT5A/YAP1	58
BP	GO:0003281	ventricular septum development	19/1328	73/18800	4.80158281199861e-07	1.86741287774671e-05	1.50989406479795e-05	BMPR2/FGFR2/FZD1/GJA5/HEG1/HEY1/HEYL/MDM2/ROBO1/ROBO2/SLIT2/SMAD6/SMAD7/TBX3/TGFB2/TGFBR1/TGFBR3/WNT5A/ZFPM2	19
BP	GO:0060415	muscle tissue morphogenesis	19/1328	73/18800	4.80158281199861e-07	1.86741287774671e-05	1.50989406479795e-05	ADARB1/ANKRD1/BMP2/DLL4/EDNRA/FGFR2/FZD1/HEG1/NRG1/PKP2/SMAD7/TCAP/TGFB2/TGFBR1/TGFBR3/TNNC1/TTN/WNT5A/ZFPM2	19
BP	GO:0035023	regulation of Rho protein signal transduction	21/1328	87/18800	4.81500255170897e-07	1.86741287774671e-05	1.50989406479795e-05	ARHGDIB/ARHGEF10/ARRB1/DLC1/EPS8L2/F11R/F2R/FLCN/GPR4/HEG1/ITGA3/KANK1/KANK2/NRP1/OPHN1/RAC1/RASIP1/ROBO1/STARD13/STARD8/TNFAIP1	21
BP	GO:0045860	positive regulation of protein kinase activity	56/1328	396/18800	4.89641507443896e-07	1.88579986130823e-05	1.52476083458406e-05	ADCY8/ADRA2C/AFAP1L2/AGER/ANGPT1/ARHGEF5/BMP2/BMPR2/CAB39L/CARD10/CCND1/CCNY/DAB2IP/DDR2/DLG3/EFNA1/EGFR/EMP2/ERBB3/FGF18/FGFR1/FLT1/FZD10/FZD4/FZD5/FZD8/GAS6/GHR/GPRC5A/KITLG/LEP/LRRK2/NRG1/PDGFA/PIH1D1/PIK3R5/PKD2/PLA2G1B/PRKCZ/PSEN1/ROBO1/SASH1/SDC4/SLC1A1/SNX9/TAL1/TAOK3/TGFB2/TLR3/TPD52L1/TRAF6/VEGFA/VEGFC/VLDLR/WNT3A/WNT5A	56
BP	GO:0055008	cardiac muscle tissue morphogenesis	17/1328	60/18800	5.15144803741927e-07	1.97034005624326e-05	1.59311569070099e-05	ANKRD1/BMP2/DLL4/EDNRA/FGFR2/HEG1/NRG1/PKP2/SMAD7/TCAP/TGFB2/TGFBR1/TGFBR3/TNNC1/TTN/WNT5A/ZFPM2	17
BP	GO:0061036	positive regulation of cartilage development	12/1328	31/18800	5.86637121352954e-07	2.22841744864622e-05	1.80178380458802e-05	ACVRL1/BMP1/BMP2/BMPR2/FGF18/RUNX2/SMAD1/SMAD7/SOX5/WNT5A/ZBTB16/ZNF219	12
BP	GO:0043114	regulation of vascular permeability	15/1328	48/18800	5.95621640703578e-07	2.24715484308982e-05	1.81693389860168e-05	ABCC8/ANGPT1/CDH5/CTNNBIP1/DDAH1/GPR4/NPR1/OCLN/RAMP2/SH3GL2/SLIT2/TEK/TJP1/TJP2/VEGFA	15
BP	GO:0016339	calcium-dependent cell-cell adhesion via plasma membrane cell adhesion molecules	14/1328	43/18800	8.05843725767074e-07	3.01973601561094e-05	2.44160332273665e-05	CDH11/CDH13/CDH19/CDH5/CDH6/PCDH12/PCDHB10/PCDHB11/PCDHB13/PCDHB14/PCDHB16/PCDHB4/PCDHB5/PCDHB9	14
BP	GO:0050922	negative regulation of chemotaxis	18/1328	69/18800	9.22244984309252e-07	3.41636011693221e-05	2.76229318392226e-05	ANGPT2/MMP28/NRP1/ROBO1/ROBO2/SEMA3B/SEMA3D/SEMA3E/SEMA3F/SEMA3G/SEMA4C/SEMA5A/SEMA5B/SEMA6A/SEMA6D/SLIT2/WNT3A/WNT5A	18
BP	GO:0060395	SMAD protein signal transduction	20/1328	83/18800	9.24006522790898e-07	3.41636011693221e-05	2.76229318392226e-05	ATOH8/BMP2/BMP3/BMP5/BMPR2/GDF10/INHBA/ITGB6/LEFTY2/LNPEP/RBPMS/SMAD1/SMAD6/SMAD7/SMAD9/SPTBN1/TGFB2/TGFBR1/VEPH1/WWTR1	20
BP	GO:0001837	epithelial to mesenchymal transition	30/1328	162/18800	9.90277094390182e-07	3.63713693078672e-05	2.9408019673072e-05	BMP2/BMP5/DAB2IP/DACT3/EDNRA/EFNA1/EPB41L5/FGFR1/FGFR2/FOXF2/HEY1/HEYL/JAG1/MARK1/NKX2-1/NOTCH4/POFUT2/ROCK2/RTN4/SMAD7/SPRED2/TBX3/TGFB1I1/TGFB2/TGFBR1/TGFBR3/TMEM100/TWIST1/WNT5A/WWTR1	30
BP	GO:0060537	muscle tissue development	56/1328	405/18800	1.01571292410956e-06	3.70580734267255e-05	2.99632533258395e-05	ANKRD1/BMP2/BMP5/CAV1/CXADR/DLL4/EDNRA/EFNB2/ELN/ERBB3/FGFR2/FLCN/GATA5/GATA6/GJA5/HEG1/HEY1/HEYL/HOMER1/HOPX/ITGA8/MAML1/MEOX2/NDRG4/NEBL/NOTCH2/NRG1/NUPR1/OBSL1/PGM5/PI16/PKD2/PKP2/PPARGC1A/PPP1R13L/SGCB/SGCD/SMAD1/SMAD7/SORBS2/TBX2/TBX3/TCAP/TCF21/TGFB2/TGFBR1/TGFBR3/TNNC1/TTN/TWIST1/VAMP5/VEGFA/WNT3A/WNT5A/YAP1/ZFPM2	56
BP	GO:0061448	connective tissue development	41/1328	260/18800	1.0223377631246e-06	3.70580734267255e-05	2.99632533258395e-05	ACVRL1/ADAMTS12/ARRDC3/BMP1/BMP2/BMP3/BMP5/BMPR2/CHST11/CREB3L2/EFEMP1/EVC/EXT1/FGF18/FGFR3/GHR/GPR4/HOXA5/HOXB3/HYAL1/HYAL2/ID4/KLF7/LEP/MBOAT2/MGP/PPARGC1A/RUNX2/RXFP1/SLC39A13/SMAD1/SMAD7/SOX5/SULF2/TGFBR1/THRA/WNT5A/WNT7A/XBP1/ZBTB16/ZNF219	41
BP	GO:0060840	artery development	23/1328	106/18800	1.06343114215011e-06	3.82973319114577e-05	3.09652540366333e-05	ACVRL1/BMPR2/DLL4/EDNRA/EFNB2/FOLR1/FOXF1/GJA5/HEY1/HPGD/JAG1/LEP/NRP1/PKD2/PLXND1/ROBO1/ROBO2/SMAD6/SMAD7/TBX2/TGFB2/TGFBR1/VEGFA	23
BP	GO:0048286	lung alveolus development	14/1328	44/18800	1.10541701752158e-06	3.95525340591913e-05	3.19801459737991e-05	ADA/BMPR2/ERRFI1/FGFR2/FLT4/FOXF1/GATA6/HOPX/HOXA5/ITGB6/KDR/PDGFA/SFTPD/TCF21	14
BP	GO:0007416	synapse assembly	32/1328	180/18800	1.11748816735233e-06	3.97281370265128e-05	3.21221295068887e-05	CDH1/DVL1/EFNB2/FARP1/FLRT3/FZD1/FZD5/GPC4/GPM6A/LRP4/MECP2/NRG1/OBSL1/PCDH17/PCDHB10/PCDHB11/PCDHB13/PCDHB14/PCDHB16/PCDHB4/PCDHB5/PCDHB9/PLXND1/RAB17/ROBO2/SETD5/SHANK2/SHANK3/SPOCK2/WNT3A/WNT5A/WNT7A	32
BP	GO:0010811	positive regulation of cell-substrate adhesion	25/1328	122/18800	1.13896869623359e-06	4.00474762240907e-05	3.23803307674809e-05	ABI3BP/ARPC2/CDH13/COL16A1/DOCK1/ECM2/EDIL3/EMP2/EPB41L5/FERMT1/FOXF1/FUT1/ITGA3/KDR/LIMS2/NPNT/NRP1/PRKCE/PRKCZ/RAC1/RRAS/SDC4/SPOCK2/TEK/VEGFA	25
BP	GO:0017015	regulation of transforming growth factor beta receptor signaling pathway	26/1328	130/18800	1.14091259347392e-06	4.00474762240907e-05	3.23803307674809e-05	ASPN/BMP2/CAV1/CHST11/DKK3/FERMT1/FLCN/FOLR1/ITGA3/ITGA8/LATS2/NKX2-1/NPNT/PEG10/PMEPA1/PPM1A/PRDM16/SMAD6/SMAD7/SMURF1/SMURF2/SNX25/SPRED2/TGFB1I1/TGFBR3/VEPH1	26
BP	GO:0042692	muscle cell differentiation	54/1328	387/18800	1.18951410355529e-06	4.14908504296706e-05	3.35473689582623e-05	ADAM12/ADAMTS5/ANKRD1/ATP11A/BMP2/BMPR2/CAPN3/CXADR/DMPK/DNMT1/EDNRA/EDNRB/EFNB2/EHD2/FGFR2/FOXF1/GATA6/HDAC4/HEY1/HOMER1/HOPX/IL4R/ITGA8/JAM2/KRT19/MAML1/MDM2/MECP2/MED28/NEBL/NPNT/NRG1/OBSCN/OBSL1/PGM5/PI16/PRDM6/RAMP2/SDC1/SEMA4C/SGCB/SGCD/SMAD1/SORBS2/TBX2/TBX3/TCAP/TMOD2/TMOD3/TNNT1/TTN/VEGFA/WNT3A/XBP1	54
BP	GO:0060317	cardiac epithelial to mesenchymal transition	12/1328	33/18800	1.29178890348424e-06	4.47766328670225e-05	3.62040837423873e-05	BMP2/EFNA1/HEY1/HEYL/JAG1/RTN4/TBX3/TGFB2/TGFBR1/TGFBR3/TMEM100/TWIST1	12
BP	GO:0001952	regulation of cell-matrix adhesion	25/1328	123/18800	1.33494318081562e-06	4.59850613714498e-05	3.71811569158191e-05	ACVRL1/ARHGAP6/BCAS3/CDH13/COL16A1/DDR1/DLC1/EMP2/EPB41L5/FAM107A/FERMT1/FUT1/GPM6B/JAG1/KDR/LIMCH1/NRP1/PRKCZ/RAC1/ROCK2/RRAS/SDC4/SEMA3E/TEK/VEGFA	25
BP	GO:0048010	vascular endothelial growth factor receptor signaling pathway	16/1328	58/18800	1.64574689728037e-06	5.63414339031908e-05	4.55547874100998e-05	ARNT/CLEC14A/DAB2IP/EPN2/FGF18/FLT1/FLT4/FYN/FZD4/GRB10/KDR/MMRN2/NRP1/PRKD1/VEGFA/VEGFC	16
BP	GO:1903844	regulation of cellular response to transforming growth factor beta stimulus	26/1328	133/18800	1.79391586119478e-06	6.09417593668928e-05	4.92743741156193e-05	ASPN/BMP2/CAV1/CHST11/DKK3/FERMT1/FLCN/FOLR1/ITGA3/ITGA8/LATS2/NKX2-1/NPNT/PEG10/PMEPA1/PPM1A/PRDM16/SMAD6/SMAD7/SMURF1/SMURF2/SNX25/SPRED2/TGFB1I1/TGFBR3/VEPH1	26
BP	GO:0060047	heart contraction	39/1328	247/18800	1.80210034911115e-06	6.09417593668928e-05	4.92743741156193e-05	ABCC9/ADA/ADORA3/ADRB1/APLN/ATP1A3/ATP1B1/CACNA1D/CAMK2D/CAV1/CXADR/DMPK/EDNRA/EDNRB/EHD3/EPAS1/EXT1/EXT2/FKBP1B/GATA6/GJA5/HOPX/KCNJ8/MDM2/NEDD4L/PKP2/PPP1R13L/RPS6KA2/SCN4B/SGCD/SLC1A1/SMAD7/TBX2/TCAP/TGFB2/THRA/TNNC1/TTN/YWHAE	39
BP	GO:0048608	reproductive structure development	58/1328	433/18800	1.84639078491491e-06	6.20611108675035e-05	5.01794242024721e-05	A2M/ADA/ALOX15B/AR/ARNT/ATRX/BAK1/BASP1/BMP5/BMPR2/BPTF/CCND1/CCNF/CYP1B1/DHCR24/DLX3/EGFR/EPAS1/EPOR/FGFR2/FOXF2/FZD4/FZD5/GATA2/GATA6/HEY1/ID4/IL1A/INHBA/KDR/KITLG/KRT19/LEP/LGR4/MERTK/MME/NOTCH2/NUPR1/PCDH12/PDGFA/PKD2/PTN/ROBO2/SDC1/SERPINE2/SLIT2/SPP1/STOX2/TBX3/TCF21/TFAP2C/TGFB2/TGFBR1/TLR3/VEGFA/WNT5A/WNT7A/ZFPM2	58
BP	GO:0010976	positive regulation of neuron projection development	28/1328	150/18800	1.91078936104871e-06	6.37088395833296e-05	5.15116929460747e-05	BAIAP2/BMP5/COBL/CREB3L2/DAB2IP/DBN1/DDX56/DPYSL3/DVL1/FEZ1/FKBP1B/FYN/FZD1/IGF1R/ITGA3/ITGA6/KATNB1/LTK/NDEL1/NDRG4/PPP2R5B/PRKD1/PTN/ROR1/SCARF1/TOX/VLDLR/WNT5A	28
BP	GO:0018108	peptidyl-tyrosine phosphorylation	52/1328	373/18800	1.91838734410675e-06	6.37088395833296e-05	5.15116929460747e-05	ABI2/AFAP1L2/ANGPT1/ARL2BP/BAZ1B/CAV1/DDR1/DDR2/DLG3/DYRK4/EFEMP1/EFNA1/EGFR/ENPP2/EPHB4/ERBB3/ERRFI1/FGFR1/FGFR2/FGFR3/FGFR4/FLT1/FLT4/FYN/GAS6/GHR/GPRC5A/HCLS1/HIPK1/HYAL2/IGF1R/KDR/KITLG/LEP/LRP4/LTK/MERTK/NRG1/NRP1/PDGFA/PPP2R5B/PRKCE/PRKCZ/PSEN1/ROR1/ROS1/SH3BP5/TEK/TIE1/TTN/VEGFA/WNT3A	52
BP	GO:0002064	epithelial cell development	34/1328	203/18800	2.13564171866738e-06	7.05016010221982e-05	5.70039706862346e-05	ABI2/AR/ATRX/BMP5/CDH5/EDNRA/EDNRB/EPB41L5/EXPH5/F11R/GPR4/HEG1/HOXA5/IL1A/JAG1/LAMB2/MARVELD2/NOTCH2/NOTCH4/PLCB1/PODXL/RAPGEF3/ROBO4/ROCK2/ROS1/SDC1/TFCP2L1/TJP1/TJP2/VEGFA/WNT5A/WNT7A/YAP1/ZDHHC21	34
BP	GO:0001570	vasculogenesis	19/1328	80/18800	2.17450686004124e-06	7.09400885046394e-05	5.73585091255459e-05	CAV1/EGFL7/EMP2/FOXF1/FZD4/HEG1/HEY1/KDR/RAMP2/RASIP1/RRAS/TEAD2/TGFBR3/TIE1/TMEM100/VEGFA/WNT7A/YAP1/ZFPM2	19
BP	GO:0048644	muscle organ morphogenesis	19/1328	80/18800	2.17450686004124e-06	7.09400885046394e-05	5.73585091255459e-05	ADARB1/ANKRD1/BMP2/DLL4/EDNRA/FGFR2/FZD1/HEG1/NRG1/PKP2/SMAD7/TCAP/TGFB2/TGFBR1/TGFBR3/TNNC1/TTN/WNT5A/ZFPM2	19
BP	GO:0061458	reproductive system development	58/1328	436/18800	2.3036335178896e-06	7.47131666094487e-05	6.04092261385639e-05	A2M/ADA/ALOX15B/AR/ARNT/ATRX/BAK1/BASP1/BMP5/BMPR2/BPTF/CCND1/CCNF/CYP1B1/DHCR24/DLX3/EGFR/EPAS1/EPOR/FGFR2/FOXF2/FZD4/FZD5/GATA2/GATA6/HEY1/ID4/IL1A/INHBA/KDR/KITLG/KRT19/LEP/LGR4/MERTK/MME/NOTCH2/NUPR1/PCDH12/PDGFA/PKD2/PTN/ROBO2/SDC1/SERPINE2/SLIT2/SPP1/STOX2/TBX3/TCF21/TFAP2C/TGFB2/TGFBR1/TLR3/VEGFA/WNT5A/WNT7A/ZFPM2	58
BP	GO:0051216	cartilage development	33/1328	195/18800	2.37515593096301e-06	7.65849697274467e-05	6.19226699259633e-05	ACVRL1/ADAMTS12/BMP1/BMP2/BMP3/BMP5/BMPR2/CHST11/CREB3L2/EFEMP1/EVC/EXT1/FGF18/FGFR3/GHR/HOXA5/HOXB3/HYAL1/HYAL2/LEP/MBOAT2/MGP/RUNX2/SMAD1/SMAD7/SOX5/SULF2/TGFBR1/THRA/WNT5A/WNT7A/ZBTB16/ZNF219	33
BP	GO:0060071	Wnt signaling pathway, planar cell polarity pathway	15/1328	53/18800	2.43439891461401e-06	7.77261845294884e-05	6.2845397554543e-05	ANKRD6/DVL1/FZD1/GPC3/GPC4/NKD1/PRICKLE2/RAC1/ROR1/SMURF1/SMURF2/VANGL1/WNT5A/WNT7A/ZNRF3	15
BP	GO:0018212	peptidyl-tyrosine modification	52/1328	376/18800	2.43857845440515e-06	7.77261845294884e-05	6.2845397554543e-05	ABI2/AFAP1L2/ANGPT1/ARL2BP/BAZ1B/CAV1/DDR1/DDR2/DLG3/DYRK4/EFEMP1/EFNA1/EGFR/ENPP2/EPHB4/ERBB3/ERRFI1/FGFR1/FGFR2/FGFR3/FGFR4/FLT1/FLT4/FYN/GAS6/GHR/GPRC5A/HCLS1/HIPK1/HYAL2/IGF1R/KDR/KITLG/LEP/LRP4/LTK/MERTK/NRG1/NRP1/PDGFA/PPP2R5B/PRKCE/PRKCZ/PSEN1/ROR1/ROS1/SH3BP5/TEK/TIE1/TTN/VEGFA/WNT3A	52
BP	GO:0014031	mesenchymal cell development	20/1328	88/18800	2.4723275250517e-06	7.79064116700949e-05	6.29911199564607e-05	EDNRA/EDNRB/FOLR1/HEYL/JAG1/KITLG/NRG1/NRP1/PHACTR4/SEMA3B/SEMA3D/SEMA3E/SEMA3F/SEMA3G/SEMA4C/SEMA5A/SEMA5B/SEMA6A/SEMA6D/TWIST1	20
BP	GO:0048864	stem cell development	20/1328	88/18800	2.4723275250517e-06	7.79064116700949e-05	6.29911199564607e-05	EDNRA/EDNRB/FOLR1/JAG1/KITLG/NRG1/NRP1/PHACTR4/SEMA3B/SEMA3D/SEMA3E/SEMA3F/SEMA3G/SEMA4C/SEMA5A/SEMA5B/SEMA6A/SEMA6D/TWIST1/WNT7A	20
BP	GO:0030177	positive regulation of Wnt signaling pathway	27/1328	144/18800	2.65252626212184e-06	8.2910246978588e-05	6.70369639813967e-05	ANKRD6/BMP2/CAV1/CDH3/CSNK1E/DAAM2/DKK2/EGFR/FGFR2/GPC3/KANK1/LGR4/LRRK2/NKD1/PPM1A/RUVBL1/SCEL/SEMA5A/SFRP4/SMURF2/SPIN1/SULF2/TBL1X/WNT3A/WNT5A/YAP1/ZBED3	27
BP	GO:0035633	maintenance of blood-brain barrier	12/1328	35/18800	2.66102126977798e-06	8.2910246978588e-05	6.70369639813967e-05	ABCC8/ANGPT1/CDH5/F11R/JAM2/LAMC1/OCLN/SH3GL2/SLC1A1/TJP1/TJP2/VEGFA	12
BP	GO:0042060	wound healing	57/1328	429/18800	2.91913986882142e-06	9.04444118015843e-05	7.31287023885871e-05	ABCC8/ACVRL1/ADIPOR2/ADRA2C/ARHGAP24/C6orf89/CAV1/CD59/CDH3/DCBLD2/DDR1/DGKD/DGKE/DST/DUOX1/ERBB3/EVPL/EXT1/F10/F11R/F2R/F5/FERMT1/FGFR2/GAS6/GATA2/GNAQ/GPR4/HPS4/IL1A/ITGB6/KANK1/KDR/MERTK/NOTCH2/NOTCH4/NRG1/OCLN/PAPSS2/PDGFA/PPL/PRKCE/PRKG1/SDC1/SDC4/SERPINE2/TGFB2/TGFBR1/THBD/TSPAN8/VEGFA/WFDC1/WNT3A/WNT5A/WNT7A/XBP1/YAP1	57
BP	GO:0050920	regulation of chemotaxis	36/1328	225/18800	3.2526906919641e-06	0.000100168664156321	8.09912329997777e-05	AGER/ANGPT2/BMPR2/CDH13/DAPK2/EFNB2/FGF18/FGFR1/GAS6/KDR/LBP/MEGF8/MMP28/NRP1/PRKD1/PTN/RAC1/RARRES2/ROBO1/ROBO2/S100A14/SEMA3B/SEMA3D/SEMA3E/SEMA3F/SEMA3G/SEMA4C/SEMA5A/SEMA5B/SEMA6A/SEMA6D/SLIT2/VEGFA/VEGFC/WNT3A/WNT5A	36
BP	GO:0001945	lymph vessel development	11/1328	30/18800	3.26911796110605e-06	0.000100168664156321	8.09912329997777e-05	ACVRL1/BMPR2/CLEC14A/EFNB2/FLT4/HEG1/KDR/SVEP1/TIE1/VEGFA/VEGFC	11
BP	GO:0106106	cold-induced thermogenesis	27/1328	146/18800	3.48674138797576e-06	0.000105669222610457	8.54387018278789e-05	ABHD6/ACADL/ADAMTS5/ADIPOR2/ADRB1/ARRDC3/CAV1/EHMT1/EPAS1/FH/FLCN/GRB10/HADH/ID1/IGF1R/IL4R/LAMA4/LEP/LGR4/LNPEP/NPR3/PCTP/PPARGC1A/PRDM16/PRKAB1/THRA/VEGFA	27
BP	GO:0120161	regulation of cold-induced thermogenesis	27/1328	146/18800	3.48674138797576e-06	0.000105669222610457	8.54387018278789e-05	ABHD6/ACADL/ADAMTS5/ADIPOR2/ADRB1/ARRDC3/CAV1/EHMT1/EPAS1/FH/FLCN/GRB10/HADH/ID1/IGF1R/IL4R/LAMA4/LEP/LGR4/LNPEP/NPR3/PCTP/PPARGC1A/PRDM16/PRKAB1/THRA/VEGFA	27
BP	GO:0014032	neural crest cell development	19/1328	83/18800	3.91320560170738e-06	0.00011794912101668	9.5367596471816e-05	EDNRA/EDNRB/FOLR1/JAG1/KITLG/NRG1/NRP1/PHACTR4/SEMA3B/SEMA3D/SEMA3E/SEMA3F/SEMA3G/SEMA4C/SEMA5A/SEMA5B/SEMA6A/SEMA6D/TWIST1	19
BP	GO:0043405	regulation of MAP kinase activity	31/1328	183/18800	4.6532401065605e-06	0.000139496592599916	0.00011278977441791	AGER/ARHGEF5/BMP2/CAV1/DAB2IP/DUSP16/EGFR/FGF18/FGFR1/FLT1/FZD10/FZD4/FZD5/FZD8/GHR/HYAL2/KITLG/LRRK2/NUP62/PDGFA/PIK3R5/PLA2G1B/PSEN1/ROBO1/SASH1/SPRY4/TAOK3/TPD52L1/TRAF6/VEGFA/WNT5A	31
BP	GO:0007044	cell-substrate junction assembly	20/1328	92/18800	5.11802711474322e-06	0.000152605260098741	0.000123388769150006	ACVRL1/ARHGAP6/BCAS3/COL16A1/DLC1/DST/EPB41L5/FAM107A/GPM6B/ITGA6/KDR/LAMC1/LIMCH1/NRP1/RAC1/ROCK2/SDC4/TEK/THSD1/VEGFA	20
BP	GO:0043534	blood vessel endothelial cell migration	30/1328	175/18800	5.14897044673547e-06	0.00015270689891762	0.000123470949074546	ACVRL1/ANGPT1/ANGPT2/CARD10/CDH5/CLEC14A/DLL4/EFNA1/EFNB2/EMP2/EPHB4/FGF18/FGFR1/GATA2/ID1/KDR/KLF4/MAP3K3/MECP2/MEOX2/MMRN2/NRP1/PLK2/PRKD1/RHOJ/ROBO1/SLIT2/STARD13/VEGFA/VEGFC	30
BP	GO:0003229	ventricular cardiac muscle tissue development	15/1328	56/18800	5.17710532658376e-06	0.000152724607134221	0.000123485267028258	DLL4/EDNRA/FGFR2/HEG1/HOPX/NRG1/PKP2/PPP1R13L/SMAD7/TBX3/TGFB2/TGFBR1/TGFBR3/TNNC1/ZFPM2	15
BP	GO:0061035	regulation of cartilage development	17/1328	70/18800	5.33658208494313e-06	0.000156431826442574	0.000126482734003714	ACVRL1/ADAMTS12/BMP1/BMP2/BMPR2/EFEMP1/FGF18/LEP/MBOAT2/RUNX2/SMAD1/SMAD7/SOX5/TGFBR1/WNT5A/ZBTB16/ZNF219	17
BP	GO:0051893	regulation of focal adhesion assembly	16/1328	63/18800	5.38739250820982e-06	0.000156431826442574	0.000126482734003714	ACVRL1/ARHGAP6/BCAS3/COL16A1/DLC1/EPB41L5/FAM107A/GPM6B/KDR/LIMCH1/NRP1/RAC1/ROCK2/SDC4/TEK/VEGFA	16
BP	GO:0090109	regulation of cell-substrate junction assembly	16/1328	63/18800	5.38739250820982e-06	0.000156431826442574	0.000126482734003714	ACVRL1/ARHGAP6/BCAS3/COL16A1/DLC1/EPB41L5/FAM107A/GPM6B/KDR/LIMCH1/NRP1/RAC1/ROCK2/SDC4/TEK/VEGFA	16
BP	GO:0003012	muscle system process	58/1328	449/18800	5.79760119914259e-06	0.0001674661263044	0.000135404501690501	ABCC8/ADA/ADRA2C/APBB1/APBB2/ATP1B1/CACNA1D/CALCRL/CAMK2D/CAV1/CRYAB/DMPK/DOCK4/EDNRA/EDNRB/EHD3/ERRFI1/F2R/FBXO32/FKBP1B/GATA5/GATA6/GJA5/GTF2IRD1/HDAC4/HOMER1/KCNJ8/LEP/LMCD1/LTB4R/MYH4/NEDD4L/NOL3/NPNT/PDE9A/PI16/PKP2/PLCE1/PPP1R13L/PRKG1/ROCK2/SCN4B/SGCD/SMAD7/SMTN/SORBS2/SULF2/TBX2/TBX3/TCAP/TMOD2/TMOD3/TNNC1/TNNT1/TPM3/TRPC3/TTN/ZDHHC21	58
BP	GO:0038084	vascular endothelial growth factor signaling pathway	14/1328	50/18800	6.03966069271603e-06	0.000173554187574109	0.000140326995096647	DAB2IP/DCN/FLT1/FLT4/GAB1/KDR/MYO1C/NRP1/PRKD1/ROBO1/SEMA6A/TSPAN12/VEGFA/VEGFC	14
BP	GO:0001659	temperature homeostasis	30/1328	177/18800	6.51455774905055e-06	0.000185926997547502	0.000150331013257987	ABHD6/ACADL/ADAMTS5/ADIPOR2/ADRB1/ARRDC3/CAV1/EDNRB/EHMT1/EPAS1/FH/FLCN/GRB10/HADH/ID1/IGF1R/IL1A/IL4R/LAMA4/LEP/LGR4/LNPEP/NPR3/PCTP/PPARGC1A/PRDM16/PRKAB1/PTGES/THRA/VEGFA	30
BP	GO:0051058	negative regulation of small GTPase mediated signal transduction	15/1328	57/18800	6.57080626024349e-06	0.000185926997547502	0.000150331013257987	ARHGAP24/CGNL1/DAB2IP/DLC1/FLCN/HEG1/ITGA3/KANK1/NUP62/RASA4/RASIP1/SLIT2/SPRY4/TGFB2/TNFAIP1	15
BP	GO:0090175	regulation of establishment of planar polarity	15/1328	57/18800	6.57080626024349e-06	0.000185926997547502	0.000150331013257987	ANKRD6/DVL1/FZD1/GPC3/GPC4/NKD1/PRICKLE2/RAC1/ROR1/SMURF1/SMURF2/VANGL1/WNT5A/WNT7A/ZNRF3	15
BP	GO:0001738	morphogenesis of a polarized epithelium	20/1328	94/18800	7.23157851518829e-06	0.000203585454036722	0.000164608733500946	ANKRD6/DLG3/DVL1/FOXF1/FOXF2/FZD1/GPC3/GPC4/LAMA3/NKD1/OPHN1/PRICKLE2/RAC1/ROR1/SMURF1/SMURF2/VANGL1/WNT5A/WNT7A/ZNRF3	20
BP	GO:0043010	camera-type eye development	46/1328	330/18800	7.41645537564235e-06	0.000207735664208649	0.000167964380118216	ABI2/ACVRL1/ANGPTL7/BAK1/BCAR3/BMPR2/CRYAB/CYP1B1/DLL4/EFEMP1/EGFR/FLT1/FOXF2/FZD4/FZD5/GPM6A/HIPK1/IFT122/INHBA/JAG1/KDR/KLF4/LAMB2/LAMC3/LIMK2/MERTK/NOTCH2/NRP1/OBSL1/PHACTR4/PPP1R13L/PSEN1/PTPRM/RHOJ/SHROOM2/SLC1A1/SPRED2/TBX2/TGFB2/TGFBR1/TSPAN12/TUB/TWIST1/VEGFA/WNT5A/WNT7A	46
BP	GO:0048844	artery morphogenesis	18/1328	79/18800	7.49262208323404e-06	0.00020881448278199	0.000168836657363539	ACVRL1/BMPR2/DLL4/EDNRA/EFNB2/FOLR1/FOXF1/GJA5/HEY1/HPGD/JAG1/NRP1/PKD2/SMAD7/TBX2/TGFB2/TGFBR1/VEGFA	18
BP	GO:0032535	regulation of cellular component size	48/1328	351/18800	8.00926452784558e-06	0.000219307650482967	0.000177320893400163	AQP1/AQP4/ARPC2/ARPC5L/BAIAP2/BMPR2/CDKL5/CIT/DAAM2/DBN1/DCC/ELN/HCLS1/HP1BP3/KANK1/LRRC8A/MAP2/MEGF8/NDEL1/NRP1/PLEKHG2/PLEKHH2/PRKCE/RAC1/RTN4/SEMA3B/SEMA3D/SEMA3E/SEMA3F/SEMA3G/SEMA4C/SEMA5A/SEMA5B/SEMA6A/SEMA6D/SHANK3/SLC12A4/SLIT2/SNX9/SPP1/SPTBN1/TMOD2/TMOD3/TNR/VEGFA/WNT3A/WNT5A/WNT7A	48
BP	GO:0001736	establishment of planar polarity	17/1328	72/18800	8.02730851930081e-06	0.000219307650482967	0.000177320893400163	ANKRD6/DLG3/DVL1/FOXF2/FZD1/GPC3/GPC4/NKD1/PRICKLE2/RAC1/ROR1/SMURF1/SMURF2/VANGL1/WNT5A/WNT7A/ZNRF3	17
BP	GO:0003208	cardiac ventricle morphogenesis	17/1328	72/18800	8.02730851930081e-06	0.000219307650482967	0.000177320893400163	DLL4/EDNRA/FGFR2/FOXF1/HEG1/HEY1/HEYL/JAG1/NRG1/PKP2/PPP1R13L/SMAD7/TGFB2/TGFBR1/TGFBR3/TNNC1/ZFPM2	17
BP	GO:0007164	establishment of tissue polarity	17/1328	72/18800	8.02730851930081e-06	0.000219307650482967	0.000177320893400163	ANKRD6/DLG3/DVL1/FOXF2/FZD1/GPC3/GPC4/NKD1/PRICKLE2/RAC1/ROR1/SMURF1/SMURF2/VANGL1/WNT5A/WNT7A/ZNRF3	17
BP	GO:0008361	regulation of cell size	30/1328	179/18800	8.2048703747849e-06	0.00022305985832626	0.000180354735792485	AQP1/AQP4/BMPR2/CDKL5/DBN1/DCC/LRRC8A/MAP2/MEGF8/NDEL1/NRP1/RAC1/RTN4/SEMA3B/SEMA3D/SEMA3E/SEMA3F/SEMA3G/SEMA4C/SEMA5A/SEMA5B/SEMA6A/SEMA6D/SHANK3/SLC12A4/SPP1/TNR/VEGFA/WNT3A/WNT5A	30
BP	GO:0003171	atrioventricular valve development	10/1328	27/18800	8.29031630213338e-06	0.000224283386398204	0.000181344017700068	BMP2/BMPR2/EFNA1/GJA5/HEY1/HEYL/MDM2/SMAD6/TGFB2/TWIST1	10
BP	GO:0014033	neural crest cell differentiation	20/1328	95/18800	8.55937914362501e-06	0.000230438430730798	0.000186320670167821	EDNRA/EDNRB/EXT1/FOLR1/JAG1/KITLG/NRG1/NRP1/PHACTR4/SEMA3B/SEMA3D/SEMA3E/SEMA3F/SEMA3G/SEMA4C/SEMA5A/SEMA5B/SEMA6A/SEMA6D/TWIST1	20
BP	GO:0014066	regulation of phosphatidylinositol 3-kinase signaling	22/1328	111/18800	8.68111503865493e-06	0.000232586782629856	0.000188057717084516	ANGPT1/DAB2IP/DCN/EGFR/ERBB3/F2R/FGFR1/FLT1/HCLS1/IGF1R/KDR/LEP/PDGFA/PIP5K1B/PTPN13/RGL2/ROR1/SERPINE2/TEK/TGFB2/TWIST1/UNC5B	22
BP	GO:1903829	positive regulation of protein localization	57/1328	446/18800	9.61386948199888e-06	0.000256339039169066	0.000207262570816373	ADCY8/ANK3/ANKRD1/APBB1/ARHGEF16/ARHGEF5/BCAS3/BICD1/CARD10/CDH1/DKC1/DVL1/EGFR/EPB41L2/EXPH5/FYN/FZD5/GAS6/GLUL/GNL3L/HCLS1/HPS4/HYAL2/IL1A/ITGA3/LEP/LIMK2/LRP4/LRRC8A/MYH10/MYO1C/NUP62/PFKFB2/PFKM/PLA2G1B/PPM1A/PRKCE/PRKCZ/PRKD1/PSEN1/RAMP3/RAPGEF3/ROCK2/RTN4/SPTBN1/TGFB2/TMEM30B/TTN/UNC13B/VEGFC/VSNL1/WNT3A/WNT5A/WNT7A/WWTR1/YAP1/YWHAE	57
BP	GO:0051145	smooth muscle cell differentiation	17/1328	73/18800	9.78258110456739e-06	0.00025869207860582	0.000209165117554765	DNMT1/EDNRA/EDNRB/FGFR2/FOXF1/GATA6/HEY1/ITGA8/MECP2/MED28/NPNT/PRDM6/RAMP2/SGCB/TBX2/TBX3/VEGFA	17
BP	GO:0090100	positive regulation of transmembrane receptor protein serine/threonine kinase signaling pathway	23/1328	120/18800	9.79540867421964e-06	0.00025869207860582	0.000209165117554765	ACVRL1/BMP2/BMP3/BMP5/BMPR2/CDH5/FERMT1/FLCN/GATA6/GDF10/GPC3/INHBA/ITGA8/KDR/LEFTY2/NEO1/NOTCH2/NPNT/RBPMS/TGFB1I1/TGFB2/TGFBR1/TGFBR3	23
BP	GO:0003002	regionalization	48/1328	354/18800	1.00890966435498e-05	0.00026518545016648	0.000214415324028547	ACVRL1/AR/BASP1/BMP1/BMP2/BMPR2/BPTF/COBL/CTNNBIP1/DISP1/DLL4/EPB41L5/EXT1/FGFR2/FOXF1/FZD5/GATA5/GPC3/HEY1/HEYL/HHIP/HIPK1/HOXA2/HOXA4/HOXA5/HOXB3/IRX2/LRP4/MEGF8/MEOX2/NOTCH2/NRP1/PLXNA2/PSEN1/ROBO1/ROBO2/SEMA3F/SMAD6/SOSTDC1/TBX3/TCAP/TGFBR1/TLL1/WNT3A/WNT5A/WNT7A/XRCC2/ZBTB16	48
BP	GO:0060389	pathway-restricted SMAD protein phosphorylation	16/1328	66/18800	1.02820484370822e-05	0.000268982267132348	0.000217485235064399	ACVRL1/BMP2/BMP3/BMP5/BMPR2/GDF10/INHBA/LEFTY2/PMEPA1/RBPMS/SMAD6/SMAD7/SNX25/TGFB2/TGFBR1/TGFBR3	16
BP	GO:0030512	negative regulation of transforming growth factor beta receptor signaling pathway	18/1328	81/18800	1.08599867028743e-05	0.000282767541099253	0.00022863129900788	ASPN/BMP2/CAV1/CHST11/NKX2-1/PEG10/PMEPA1/PPM1A/PRDM16/SMAD6/SMAD7/SMURF1/SMURF2/SNX25/SPRED2/TGFB1I1/TGFBR3/VEPH1	18
BP	GO:0001764	neuron migration	28/1328	164/18800	1.1360307714663e-05	0.000294412460680005	0.000238046782412516	CCK/CDKL5/DAB2IP/DCC/DDIT4/FGFR1/FYN/GAS6/GATA2/GPM6A/IGSF10/ITGA3/MARK1/NDEL1/NEO1/NRG1/NRP1/PHACTR1/PRKG1/PSEN1/RAC1/SEMA6A/SH3RF1/SRGAP2/TWIST1/UNK/VEGFA/YWHAE	28
BP	GO:0030336	negative regulation of cell migration	47/1328	346/18800	1.1855863830391e-05	0.000304792737128063	0.000246439740384829	ABCC8/ABHD6/ACVRL1/ADA/ADARB1/ADORA3/ALOX15B/ANGPT2/ARHGDIB/BMP5/CARD10/CDH1/CYP1B1/DAB2IP/DACH1/DCN/DLC1/DLL4/DPYSL3/FLCN/HYAL2/JAG1/KANK1/KLF4/LIMCH1/MCC/MECP2/MEOX2/MMP28/MMRN2/NDRG4/NKX2-1/NRG1/PLCB1/PRKG1/PTPRG/PTPRM/RAC1/ROBO1/RRAS/SEMA6D/SLIT2/SMAD7/SRGAP1/SRGAP2/STARD13/TIE1	47
BP	GO:0035924	cellular response to vascular endothelial growth factor stimulus	17/1328	74/18800	1.18731899320368e-05	0.000304792737128063	0.000246439740384829	ADAMTS12/DAB2IP/DCN/DLL4/FLT1/FLT4/GAB1/KDR/MYO1C/NRP1/PRKD1/RAMP2/ROBO1/SEMA6A/TSPAN12/VEGFA/VEGFC	17
BP	GO:0030510	regulation of BMP signaling pathway	21/1328	105/18800	1.1925716544679e-05	0.000304792737128063	0.000246439740384829	ACVRL1/BMPR2/CDH5/CRIM1/FSTL1/FZD1/GATA6/GPC3/ITGA3/KDR/NEO1/NOTCH2/PPM1A/RGMA/SFRP4/SMAD6/SMAD7/SMURF1/SMURF2/SOSTDC1/WNT5A	21
BP	GO:0003272	endocardial cushion formation	10/1328	28/18800	1.20816096427359e-05	0.000307360582929418	0.000248515968508232	BMP2/BMP5/HEYL/ROBO1/ROBO2/TBX2/TBX3/TGFB2/TGFBR1/TMEM100	10
BP	GO:1901888	regulation of cell junction assembly	32/1328	201/18800	1.24511538882661e-05	0.000315315522668146	0.000254947923883748	ACVRL1/ARHGAP6/BCAS3/CAV1/COL16A1/CRB3/DLC1/EPB41L5/F11R/FAM107A/FARP1/FLRT3/FZD1/FZD5/GPC4/GPM6B/KDR/LIMCH1/MYO1C/NRP1/RAB17/RAC1/ROBO2/ROCK2/SDC4/SETD5/TEK/TJP1/VEGFA/WNT3A/WNT5A/WNT7A	32
BP	GO:0150115	cell-substrate junction organization	20/1328	98/18800	1.39634320534613e-05	0.000352005428038619	0.000284613495443756	ACVRL1/ARHGAP6/BCAS3/COL16A1/DLC1/DST/EPB41L5/FAM107A/GPM6B/ITGA6/KDR/LAMC1/LIMCH1/NRP1/RAC1/ROCK2/SDC4/TEK/THSD1/VEGFA	20
BP	GO:0007389	pattern specification process	58/1328	463/18800	1.47229947770259e-05	0.000369473887028894	0.000298737593475257	ACVRL1/ANKS6/AR/BASP1/BMP1/BMP2/BMP5/BMPR2/BPTF/COBL/CTNNBIP1/DAAM2/DISP1/DLL4/EPB41L5/EXT1/FGFR2/FOLR1/FOXF1/FZD5/GATA5/GPC3/HEY1/HEYL/HHIP/HIPK1/HOXA2/HOXA4/HOXA5/HOXB3/IRX2/LRP4/MEGF8/MEIS2/MEOX2/MICAL2/NDRG4/NOTCH2/NRP1/PKD2/PLXNA2/PSEN1/ROBO1/ROBO2/SEMA3F/SMAD1/SMAD6/SOSTDC1/TBX2/TBX3/TCAP/TGFBR1/TLL1/WNT3A/WNT5A/WNT7A/XRCC2/ZBTB16	58
BP	GO:0150116	regulation of cell-substrate junction organization	16/1328	68/18800	1.54448370787887e-05	0.000385842641616946	0.000311972527053768	ACVRL1/ARHGAP6/BCAS3/COL16A1/DLC1/EPB41L5/FAM107A/GPM6B/KDR/LIMCH1/NRP1/RAC1/ROCK2/SDC4/TEK/VEGFA	16
BP	GO:2000146	negative regulation of cell motility	48/1328	361/18800	1.70283261292535e-05	0.000423493707232465	0.000342415243382675	ABCC8/ABHD6/ACVRL1/ADA/ADARB1/ADORA3/ALOX15B/ANGPT2/ARHGDIB/BMP5/CARD10/CDH1/CYP1B1/DAB2IP/DACH1/DCN/DLC1/DLL4/DPYSL3/FLCN/HYAL2/JAG1/KANK1/KLF4/LIMCH1/MCC/MECP2/MEOX2/MMP28/MMRN2/NDRG4/NKX2-1/NRG1/PLCB1/PRKG1/PTPRG/PTPRM/RAC1/RGN/ROBO1/RRAS/SEMA6D/SLIT2/SMAD7/SRGAP1/SRGAP2/STARD13/TIE1	48
BP	GO:0048679	regulation of axon regeneration	10/1328	29/18800	1.72764983097104e-05	0.000427747587614527	0.000345854712403038	FKBP1B/IGF1R/KLF4/NDEL1/PTN/PTPRF/RGMA/SCARF1/SPP1/TNR	10
BP	GO:1990845	adaptive thermogenesis	27/1328	159/18800	1.78984033122939e-05	0.000441175754533254	0.000356712037943261	ABHD6/ACADL/ADAMTS5/ADIPOR2/ADRB1/ARRDC3/CAV1/EHMT1/EPAS1/FH/FLCN/GRB10/HADH/ID1/IGF1R/IL4R/LAMA4/LEP/LGR4/LNPEP/NPR3/PCTP/PPARGC1A/PRDM16/PRKAB1/THRA/VEGFA	27
BP	GO:0032970	regulation of actin filament-based process	51/1328	393/18800	1.84193536831274e-05	0.000452007679321349	0.000365470175547848	ABI2/ARHGAP6/ARHGDIB/ARHGEF10/ARHGEF5/ARPC2/ARPC5L/BAIAP2/BCAS3/CAMK2D/CAV1/CGNL1/CIT/DAAM2/DBN1/DLC1/ELN/F11R/FAM107A/FZD10/GJA5/GPM6B/HCLS1/ID1/IL1A/KANK1/LIMCH1/NOTCH2/NRP1/PDGFA/PKP2/PLEKHG2/PLEKHH2/PRKCE/RAC1/RAPGEF3/RHOBTB2/ROCK2/SDC4/SEMA3E/SEMA5A/SHANK3/SLIT2/SNX9/SPTBN1/TEK/TGFBR1/TJP1/TMOD2/TMOD3/TNNC1	51
BP	GO:0001894	tissue homeostasis	39/1328	272/18800	1.87278538510067e-05	0.000457553645188033	0.000369954358475719	ABCA3/ABCC8/ANGPT1/APBB2/CDH3/CDH5/CLDN18/CXADR/EPAS1/EXT1/F11R/F2R/FH/GATA2/HOMER1/IL20RA/ILDR1/ITGB6/JAM2/KDR/LAMC1/LDB2/OCLN/PCDH15/PIGR/SFTPD/SH3GL2/SLC1A1/SLC2A1/SLC39A8/SPP1/TJP1/TJP2/TMEM64/TRAF6/TUB/VEGFA/WWTR1/YAP1	39
BP	GO:0061028	establishment of endothelial barrier	13/1328	48/18800	1.92201663050536e-05	0.000467522115472928	0.000378014351152025	CDH5/EDNRA/EDNRB/F11R/MARVELD2/PLCB1/RAPGEF3/ROBO4/ROCK2/TJP1/TJP2/VEGFA/ZDHHC21	13
BP	GO:0060393	regulation of pathway-restricted SMAD protein phosphorylation	15/1328	62/18800	1.98364705382186e-05	0.000480406400021661	0.000388431921364336	ACVRL1/BMP2/BMP3/BMP5/BMPR2/GDF10/INHBA/LEFTY2/PMEPA1/RBPMS/SMAD6/SMAD7/SNX25/TGFB2/TGFBR1	15
BP	GO:0001936	regulation of endothelial cell proliferation	29/1328	178/18800	2.00700373031853e-05	0.000481475974084418	0.000389296723973584	ACVRL1/APLN/ARNT/ATOH8/BMP2/BMPR2/CAV1/CDH13/COL4A3/DLL4/EGFL7/FGFR1/FLT1/FLT4/FUT1/GATA2/KDR/LEP/MMRN2/NRP1/PRKD1/PTPRM/SEMA5A/TEK/TGFBR1/TIE1/VEGFA/VEGFC/WNT5A	29
BP	GO:0001954	positive regulation of cell-matrix adhesion	14/1328	55/18800	2.00877961373816e-05	0.000481475974084418	0.000389296723973584	CDH13/COL16A1/EMP2/EPB41L5/FERMT1/FUT1/KDR/NRP1/PRKCZ/RAC1/RRAS/SDC4/TEK/VEGFA	14
BP	GO:0003129	heart induction	6/1328	10/18800	2.01410793342202e-05	0.000481475974084418	0.000389296723973584	BMP2/GATA5/ROBO1/ROBO2/WNT3A/WNT5A	6
BP	GO:0003181	atrioventricular valve morphogenesis	9/1328	24/18800	2.10749041668338e-05	0.000501636989310131	0.000405597884575162	BMP2/BMPR2/EFNA1/HEY1/HEYL/MDM2/SMAD6/TGFB2/TWIST1	9
BP	GO:0090263	positive regulation of canonical Wnt signaling pathway	21/1328	109/18800	2.16867623041252e-05	0.000513994802302045	0.000415589776948149	CAV1/CDH3/CSNK1E/DAAM2/DKK2/EGFR/FGFR2/GPC3/KANK1/LGR4/LRRK2/PPM1A/RUVBL1/SCEL/SEMA5A/SFRP4/SMURF2/TBL1X/WNT3A/YAP1/ZBED3	21
BP	GO:0035148	tube formation	26/1328	152/18800	2.22912357694734e-05	0.000526073164159572	0.000425355719498126	ATOH8/BCAS3/BMP5/COBL/DAB2IP/DLC1/DVL1/FGFR2/FOLR1/FZD1/IFT122/IRX2/LIAS/MMRN2/PHACTR4/PODXL/RGMA/SDC4/SEMA4C/TCAP/TEAD2/TGFB2/TRAF6/TWIST1/VEGFA/WNT5A	26
BP	GO:0030879	mammary gland development	24/1328	135/18800	2.36812936672806e-05	0.000556510401181093	0.000449965704828792	APLN/AR/ARHGAP5/ATP2C2/BTRC/CAV1/CCND1/DDR1/FGFR2/FOXF1/HOXA5/NOTCH4/NRG1/ROBO1/RTN4/RXFP1/SLC29A1/SOSTDC1/TBX2/TBX3/VEGFA/WNT3A/WNT5A/XBP1	24
BP	GO:0030900	forebrain development	49/1328	376/18800	2.38804701342524e-05	0.000558823153436977	0.000451835677423562	ANXA3/AQP1/ATRX/BMP2/BTBD3/CCDC141/CDH1/DAB2IP/DCLK2/DLC1/EGFR/EXT1/EZH1/FAT4/FEZ1/FGFR2/FUT1/FYN/GATA2/ID4/IGF1R/INHBA/LRRK2/NDEL1/NKX2-1/NRG1/NRP1/OPHN1/PHACTR1/PLCB1/PRKG1/PSEN1/ROBO1/ROBO2/RTN4/SEMA5A/SHANK3/SLC2A1/SLIT2/SRGAP2/SSTR1/TACC2/TBX3/TNR/TOX/WNT3A/WNT5A/WNT7A/YWHAE	49
BP	GO:0014065	phosphatidylinositol 3-kinase signaling	25/1328	144/18800	2.45583287465691e-05	0.000572270971548202	0.000462708891907935	ANGPT1/DAB2IP/DCN/EGFR/ERBB3/F2R/FGFR1/FLT1/HCLS1/IGF1R/KDR/LEP/LTK/PDGFA/PIK3C2B/PIK3R5/PIP5K1B/PTPN13/RGL2/ROR1/SERPINE2/TEK/TGFB2/TWIST1/UNC5B	25
BP	GO:0001701	in utero embryonic development	50/1328	387/18800	2.49518402194889e-05	0.000579007974298266	0.000468156086038418	ACVRL1/ADA/ANGPT1/ANKS6/AR/ARNT/ARNT2/ATP11A/BMP2/BMP5/BPTF/CHST11/DBN1/EDNRA/EGFR/EMG1/ENDOG/EPAS1/EPB41L5/FGFR2/FLCN/FOXF1/FZD5/GATA2/GATA6/HEG1/HEY1/HOPX/KLF4/KRT19/NDEL1/NECAB1/NOTCH2/PCDH12/PKD2/RTN4/RUNDC1/SLC34A2/TBX3/TGFBR1/TIE1/TMEM100/TRAF6/TWIST1/UNK/VEGFA/WNT3A/XRCC2/YAP1/ZFPM2	50
BP	GO:0071902	positive regulation of protein serine/threonine kinase activity	32/1328	208/18800	2.52559456387493e-05	0.000583622810468766	0.000471887405355579	AGER/ARHGEF5/BMP2/BMPR2/CAB39L/CCND1/CCNY/DAB2IP/EGFR/FGF18/FGFR1/FLT1/FZD10/FZD4/FZD5/FZD8/GHR/KITLG/LRRK2/PDGFA/PIH1D1/PIK3R5/PKD2/PLA2G1B/PSEN1/ROBO1/SASH1/TAOK3/TPD52L1/TRAF6/VEGFA/WNT5A	32
BP	GO:0045444	fat cell differentiation	35/1328	237/18800	2.63100868449377e-05	0.000605459508888068	0.000489543437254573	ADRB1/BMP2/CCND1/CTBP2/ENPP1/FBXO9/FLCN/GATA2/GDF10/GRK5/ID4/JAG1/KLF4/LAMB3/LEP/LMO3/LPL/PLCB1/PPARGC1A/PRDM16/RARRES2/RUNX1T1/SMAD6/SOX13/TGFB1I1/TMEM64/TRIO/WIF1/WNT3A/WNT5A/WWTR1/XBP1/YAP1/ZBTB16/ZFPM2	35
BP	GO:0031532	actin cytoskeleton reorganization	21/1328	111/18800	2.88642739296156e-05	0.000658770630508841	0.000532648069916234	ANTXR1/ARHGDIB/BAIAP2/BCAS3/CDC42BPA/CXADR/EFS/F11R/FARP2/GAB1/HCLS1/HMCN1/NOTCH2/NRP1/PARVA/PHACTR1/RAPGEF3/SEMA3E/SIPA1L1/TEK/TJP1	21
BP	GO:0072009	nephron epithelium development	21/1328	111/18800	2.88642739296156e-05	0.000658770630508841	0.000532648069916234	BASP1/BMP2/CTNNBIP1/EDNRA/EDNRB/EXT1/GPC3/HEYL/IRX2/JAG1/KIF26B/LAMB2/LGR4/NOTCH2/NPNT/PKD2/PODXL/TCF21/VEGFA/WWTR1/YAP1	21
BP	GO:0001654	eye development	49/1328	379/18800	2.94305313337931e-05	0.000668941503185313	0.000540871714762547	ABI2/ACVRL1/ANGPTL7/BAK1/BCAR3/BMPR2/CPAMD8/CRYAB/CYP1B1/DLL4/EFEMP1/EGFR/FLT1/FOXF2/FZD4/FZD5/GPM6A/HIPK1/IFT122/INHBA/JAG1/KDR/KLF4/LAMB2/LAMC3/LIMK2/MEIS2/MERTK/MYO7A/NOTCH2/NRP1/OBSL1/PHACTR4/PPP1R13L/PSEN1/PTPRM/RHOJ/SHROOM2/SLC1A1/SPRED2/TBX2/TGFB2/TGFBR1/TSPAN12/TUB/TWIST1/VEGFA/WNT5A/WNT7A	49
BP	GO:0001885	endothelial cell development	15/1328	64/18800	2.975042336859e-05	0.000673452440825308	0.000544519027068501	CDH5/EDNRA/EDNRB/F11R/HEG1/MARVELD2/NOTCH4/PLCB1/RAPGEF3/ROBO4/ROCK2/TJP1/TJP2/VEGFA/ZDHHC21	15
BP	GO:0046580	negative regulation of Ras protein signal transduction	13/1328	50/18800	3.09618264281837e-05	0.000698025566547588	0.000564387593427738	ARHGAP24/DAB2IP/DLC1/FLCN/HEG1/ITGA3/KANK1/NUP62/RASA4/RASIP1/SPRY4/TGFB2/TNFAIP1	13
BP	GO:0002011	morphogenesis of an epithelial sheet	14/1328	58/18800	3.83279348760444e-05	0.000860594035718795	0.000695832101308115	ACVRL1/ARHGAP24/BMP5/DDR1/DLL4/DVL1/FERMT1/FLRT3/JAG1/MEGF8/NOTCH2/PHACTR4/WNT5A/WNT7A	14
BP	GO:0150063	visual system development	49/1328	383/18800	3.86769732808497e-05	0.000864929410546743	0.00069933746254847	ABI2/ACVRL1/ANGPTL7/BAK1/BCAR3/BMPR2/CPAMD8/CRYAB/CYP1B1/DLL4/EFEMP1/EGFR/FLT1/FOXF2/FZD4/FZD5/GPM6A/HIPK1/IFT122/INHBA/JAG1/KDR/KLF4/LAMB2/LAMC3/LIMK2/MEIS2/MERTK/MYO7A/NOTCH2/NRP1/OBSL1/PHACTR4/PPP1R13L/PSEN1/PTPRM/RHOJ/SHROOM2/SLC1A1/SPRED2/TBX2/TGFB2/TGFBR1/TSPAN12/TUB/TWIST1/VEGFA/WNT5A/WNT7A	49
BP	GO:0032956	regulation of actin cytoskeleton organization	46/1328	352/18800	3.91255893951119e-05	0.000871447866607594	0.00070460795105972	ABI2/ARHGAP6/ARHGDIB/ARHGEF10/ARHGEF5/ARPC2/ARPC5L/BAIAP2/BCAS3/CGNL1/CIT/DAAM2/DBN1/DLC1/ELN/F11R/FAM107A/FZD10/GPM6B/HCLS1/ID1/IL1A/KANK1/LIMCH1/NOTCH2/NRP1/PDGFA/PLEKHG2/PLEKHH2/PRKCE/RAC1/RAPGEF3/RHOBTB2/ROCK2/SDC4/SEMA3E/SEMA5A/SHANK3/SLIT2/SNX9/SPTBN1/TEK/TGFBR1/TJP1/TMOD2/TMOD3	46
BP	GO:0120193	tight junction organization	17/1328	81/18800	4.1504808550539e-05	0.000920344967524579	0.000744143633468352	ABCC8/CDH5/CLDN18/CLDN7/EXT1/F11R/FZD5/ILDR1/MARVELD2/MYO1C/OCLN/PARD3/RAMP2/ROCK2/SVEP1/TGFBR1/TJP1	17
BP	GO:2000826	regulation of heart morphogenesis	6/1328	11/18800	4.16528284977767e-05	0.000920344967524579	0.000744143633468352	BMP2/GATA5/ROBO1/ROBO2/WNT3A/WNT5A	6
BP	GO:0007043	cell-cell junction assembly	25/1328	149/18800	4.435389006197e-05	0.000976137596363832	0.000789254685313251	CAV1/CDH11/CDH19/CDH5/CDH6/CLDN18/CLDN7/CTNND1/CTNND2/F11R/FLCN/FZD5/GJA5/HEG1/HIPK1/ILDR1/MARVELD2/MYO1C/OCLN/PARD3/PKP2/RAMP2/ROCK2/SMAD7/TJP1	25
BP	GO:0070570	regulation of neuron projection regeneration	10/1328	32/18800	4.5770781307726e-05	0.00100333894518833	0.000811248297777877	FKBP1B/IGF1R/KLF4/NDEL1/PTN/PTPRF/RGMA/SCARF1/SPP1/TNR	10
BP	GO:0022612	gland morphogenesis	22/1328	123/18800	4.6340408735454e-05	0.00101182640490877	0.000818110821438185	AR/BTRC/CAV1/DDR1/EGFR/FGFR2/ID4/LIMS2/NOTCH2/NRP1/NTN4/PDGFA/PLXND1/PTN/RXFP1/SOSTDC1/TBX2/TBX3/TGFB2/WNT3A/WNT5A/XBP1	22
BP	GO:0009880	embryonic pattern specification	16/1328	74/18800	4.72783163782125e-05	0.00102667194402934	0.000830114161285513	BASP1/COBL/DISP1/EPB41L5/FGFR2/FZD5/MEIS2/MEOX2/NRP1/SEMA3F/SMAD1/SMAD6/TBX3/WNT5A/WNT7A/ZBTB16	16
BP	GO:0048015	phosphatidylinositol-mediated signaling	28/1328	177/18800	4.77607936457932e-05	0.00102667194402934	0.000830114161285513	ANGPT1/DAB2IP/DCN/EGFR/ERBB3/F2R/FGFR1/FLT1/HCLS1/IGF1R/KDR/LEP/LTK/NPR3/PDGFA/PIK3C2B/PIK3R5/PIP5K1B/PLCB1/PLCE1/PTPN13/RGL2/ROR1/SERPINE2/TEK/TGFB2/TWIST1/UNC5B	28
BP	GO:0048736	appendage development	28/1328	177/18800	4.77607936457932e-05	0.00102667194402934	0.000830114161285513	ATRX/BAK1/BMPR2/CHST11/EXT1/FGFR2/FRAS1/GPC3/IFT122/ITGA6/LRP4/MEGF8/MEOX2/NOTCH2/PLXNA2/PRKAB1/PSEN1/RUNX2/TBX2/TBX3/TBX4/TGFB2/TWIST1/WNT5A/WNT7A/ZBTB16/ZNF219/ZNRF3	28
BP	GO:0060173	limb development	28/1328	177/18800	4.77607936457932e-05	0.00102667194402934	0.000830114161285513	ATRX/BAK1/BMPR2/CHST11/EXT1/FGFR2/FRAS1/GPC3/IFT122/ITGA6/LRP4/MEGF8/MEOX2/NOTCH2/PLXNA2/PRKAB1/PSEN1/RUNX2/TBX2/TBX3/TBX4/TGFB2/TWIST1/WNT5A/WNT7A/ZBTB16/ZNF219/ZNRF3	28
BP	GO:0050773	regulation of dendrite development	19/1328	98/18800	4.80908979415432e-05	0.00102977652503397	0.000832624365905198	BAIAP2/BMP5/CDKL5/COBL/CUX1/DAB2IP/DBN1/DCC/HECW2/ID1/MARK1/NEDD4L/OBSL1/PARP6/PTN/RAB17/SDC2/SIPA1L1/VLDLR	19
BP	GO:0022604	regulation of cell morphogenesis	41/1328	305/18800	5.32384886287567e-05	0.00113561791513494	0.000918202273516209	ARPC2/BAIAP2/CDKL5/CUX1/DBN1/DLC1/DOCK1/DVL1/ENPP2/F11R/FGD4/FGD5/FGD6/FYN/FZD4/KANK1/KDR/LIMD1/LIMS2/MYH10/MYO10/NEDD4L/NRP1/OBSL1/PALM/PALMD/PARP6/PARVA/PLXNA2/PLXND1/RAC1/RHOBTB2/RHOJ/SEMA3E/SH3D19/SMURF1/SPRY4/SYT17/VEGFA/WNT5A/ZNF135	41
BP	GO:0001823	mesonephros development	19/1328	99/18800	5.56288626442735e-05	0.00118206004683962	0.000955752994009297	BASP1/BMP2/CTNNBIP1/FGFR2/GPC3/KIF26B/LGR4/NPNT/PKD2/ROBO2/SDC1/SDC4/SLIT2/SMAD1/SMAD6/SMAD7/TCF21/VEGFA/ZBTB16	19
BP	GO:0048041	focal adhesion assembly	17/1328	83/18800	5.75700727274352e-05	0.00121490033262661	0.000982305961050995	ACVRL1/ARHGAP6/BCAS3/COL16A1/DLC1/EPB41L5/FAM107A/GPM6B/KDR/LIMCH1/NRP1/RAC1/ROCK2/SDC4/TEK/THSD1/VEGFA	17
BP	GO:0048880	sensory system development	49/1328	389/18800	5.76124752038946e-05	0.00121490033262661	0.000982305961050995	ABI2/ACVRL1/ANGPTL7/BAK1/BCAR3/BMPR2/CPAMD8/CRYAB/CYP1B1/DLL4/EFEMP1/EGFR/FLT1/FOXF2/FZD4/FZD5/GPM6A/HIPK1/IFT122/INHBA/JAG1/KDR/KLF4/LAMB2/LAMC3/LIMK2/MEIS2/MERTK/MYO7A/NOTCH2/NRP1/OBSL1/PHACTR4/PPP1R13L/PSEN1/PTPRM/RHOJ/SHROOM2/SLC1A1/SPRED2/TBX2/TGFB2/TGFBR1/TSPAN12/TUB/TWIST1/VEGFA/WNT5A/WNT7A	49
BP	GO:0001666	response to hypoxia	39/1328	286/18800	5.8522994549256e-05	0.00122942624155369	0.000994050864353391	ACVRL1/ADA/AGER/ANGPT2/AQP1/ARNT/ARNT2/ATP1B1/BMP2/CAV1/CRYAB/DDAH1/DDIT4/EDNRA/ENDOG/EPAS1/GATA6/HIF3A/HP1BP3/IL1A/KCNK3/LEP/LIMD1/MALAT1/MDM2/MECP2/NOL3/PDGFA/PRKCE/ROCK2/SLC29A1/SLC2A1/SLC6A4/SOD3/TGFB2/TGFBR3/TWIST1/VEGFA/VEGFC	39
BP	GO:0034446	substrate adhesion-dependent cell spreading	20/1328	109/18800	6.96871388329459e-05	0.00145843347912271	0.00117921434529632	ANTXR1/ARPC2/DOCK1/EFNA1/FZD4/ITGA8/KANK1/LAMB2/LAMB3/LAMC1/LAMC3/LIMS2/MERTK/NRP1/NTN4/PARVA/RAC1/SPRY4/SRGAP2/TEK	20
BP	GO:0048017	inositol lipid-mediated signaling	28/1328	181/18800	7.16004937433887e-05	0.0014928433770708	0.00120703642005079	ANGPT1/DAB2IP/DCN/EGFR/ERBB3/F2R/FGFR1/FLT1/HCLS1/IGF1R/KDR/LEP/LTK/NPR3/PDGFA/PIK3C2B/PIK3R5/PIP5K1B/PLCB1/PLCE1/PTPN13/RGL2/ROR1/SERPINE2/TEK/TGFB2/TWIST1/UNC5B	28
BP	GO:0036293	response to decreased oxygen levels	40/1328	299/18800	7.27493343926774e-05	0.00151111538779696	0.00122181022871203	ACVRL1/ADA/AGER/ANGPT2/AQP1/ARNT/ARNT2/ATP1B1/BMP2/CAV1/CRYAB/DDAH1/DDIT4/EDNRA/ENDOG/EPAS1/GATA6/HIF3A/HP1BP3/IL1A/KCNK3/LEP/LIMD1/MALAT1/MDM2/MECP2/NOL3/PDGFA/PRKCE/ROCK2/SLC1A1/SLC29A1/SLC2A1/SLC6A4/SOD3/TGFB2/TGFBR3/TWIST1/VEGFA/VEGFC	40
BP	GO:0045601	regulation of endothelial cell differentiation	12/1328	47/18800	7.54536920320737e-05	0.00155563634204417	0.00125780758386474	ACVRL1/ATOH8/CDH5/F11R/ID1/JAG1/NOTCH4/PLCB1/ROCK2/TMEM100/VEGFA/ZDHHC21	12
BP	GO:0055010	ventricular cardiac muscle tissue morphogenesis	12/1328	47/18800	7.54536920320737e-05	0.00155563634204417	0.00125780758386474	DLL4/EDNRA/FGFR2/HEG1/NRG1/PKP2/SMAD7/TGFB2/TGFBR1/TGFBR3/TNNC1/ZFPM2	12
BP	GO:0061318	renal filtration cell differentiation	8/1328	22/18800	7.92128317379119e-05	0.00162108621704229	0.00131072698855508	BASP1/EDNRA/EDNRB/EXT1/JAG1/LAMB2/NOTCH2/PODXL	8
BP	GO:0072112	podocyte differentiation	8/1328	22/18800	7.92128317379119e-05	0.00162108621704229	0.00131072698855508	BASP1/EDNRA/EDNRB/EXT1/JAG1/LAMB2/NOTCH2/PODXL	8
BP	GO:1903522	regulation of blood circulation	36/1328	260/18800	8.08495796741201e-05	0.00164849915026717	0.00133289167729006	ABCC9/ADA/ADORA3/ADRA2C/ADRB1/AGER/APLN/ATP1A3/ATP1B1/BMPR2/CACNA1D/CAMK2D/CAV1/CXADR/DMPK/DOCK4/EDNRA/EDNRB/EHD3/EPAS1/F2R/FKBP1B/GJA5/HOPX/KCNMB4/LEP/MDM2/PKP2/SCN4B/SLC1A1/SMAD7/TBX2/TGFB2/THRA/YWHAE/ZDHHC21	36
BP	GO:0035904	aorta development	14/1328	62/18800	8.42264115880441e-05	0.00171106109401939	0.00138347604921946	ACVRL1/DLL4/EDNRA/EFNB2/HEY1/JAG1/LEP/PKD2/PLXND1/ROBO1/ROBO2/SMAD6/TBX2/TGFB2	14
BP	GO:0001657	ureteric bud development	18/1328	94/18800	8.92028623723538e-05	0.00178372531236407	0.00144222860111051	BASP1/BMP2/CTNNBIP1/FGFR2/GPC3/KIF26B/LGR4/NPNT/PKD2/ROBO2/SDC1/SDC4/SLIT2/SMAD1/SMAD6/SMAD7/TCF21/VEGFA	18
BP	GO:0002042	cell migration involved in sprouting angiogenesis	18/1328	94/18800	8.92028623723538e-05	0.00178372531236407	0.00144222860111051	CARD10/CLEC14A/DLL4/EFNB2/EPHB4/GATA2/KDR/KLF4/MAP3K3/MEOX2/MMRN2/NRP1/PLK2/RHOJ/ROBO1/SLIT2/STARD13/VEGFA	18
BP	GO:1901655	cellular response to ketone	18/1328	94/18800	8.92028623723538e-05	0.00178372531236407	0.00144222860111051	ADCY3/ADCY6/ADCY8/AQP1/AR/CYP1B1/DCPS/DDIT4/ERRFI1/FBXO32/GAS6/IGF1R/NR3C1/P2RY6/PRKCE/ROCK2/SPP1/TFAP4	18
BP	GO:0048569	post-embryonic animal organ development	7/1328	17/18800	8.94114022425553e-05	0.00178372531236407	0.00144222860111051	BAK1/EFEMP1/FZD5/KDR/KLF4/MYO7A/VEGFA	7
BP	GO:0048875	chemical homeostasis within a tissue	7/1328	17/18800	8.94114022425553e-05	0.00178372531236407	0.00144222860111051	ABCA3/EPAS1/HOMER1/ITGB6/KDR/SFTPD/VEGFA	7
BP	GO:0033627	cell adhesion mediated by integrin	17/1328	86/18800	9.19444548384247e-05	0.00182768439617887	0.00147777165671266	ADA/COL16A1/CYP1B1/EFNA1/EXT1/FERMT1/ITGA1/ITGA3/ITGA6/ITGA8/ITGA9/ITGAE/ITGB6/ITGBL1/NPNT/PODXL/TGFB2	17
BP	GO:0070482	response to oxygen levels	42/1328	324/18800	0.000100151085349379	0.0019830901477012	0.00160342475927784	ACVRL1/ADA/AGER/ANGPT2/AQP1/ARNT/ARNT2/ATP1B1/BMP2/CAV1/CCDC115/CRYAB/DDAH1/DDIT4/EDNRA/ENDOG/EPAS1/GATA6/GUCY1A2/HIF3A/HP1BP3/IL1A/KCNK3/LEP/LIMD1/MALAT1/MDM2/MECP2/NOL3/PDGFA/PRKCE/ROCK2/SLC1A1/SLC29A1/SLC2A1/SLC6A4/SOD3/TGFB2/TGFBR3/TWIST1/VEGFA/VEGFC	42
BP	GO:0001935	endothelial cell proliferation	29/1328	194/18800	0.000100477521006859	0.0019830901477012	0.00160342475927784	ACVRL1/APLN/ARNT/ATOH8/BMP2/BMPR2/CAV1/CDH13/COL4A3/DLL4/EGFL7/FGFR1/FLT1/FLT4/FUT1/GATA2/KDR/LEP/MMRN2/NRP1/PRKD1/PTPRM/SEMA5A/TEK/TGFBR1/TIE1/VEGFA/VEGFC/WNT5A	29
BP	GO:0072163	mesonephric epithelium development	18/1328	95/18800	0.000102898033984914	0.00201651058826972	0.00163044680965495	BASP1/BMP2/CTNNBIP1/FGFR2/GPC3/KIF26B/LGR4/NPNT/PKD2/ROBO2/SDC1/SDC4/SLIT2/SMAD1/SMAD6/SMAD7/TCF21/VEGFA	18
BP	GO:0072164	mesonephric tubule development	18/1328	95/18800	0.000102898033984914	0.00201651058826972	0.00163044680965495	BASP1/BMP2/CTNNBIP1/FGFR2/GPC3/KIF26B/LGR4/NPNT/PKD2/ROBO2/SDC1/SDC4/SLIT2/SMAD1/SMAD6/SMAD7/TCF21/VEGFA	18
BP	GO:0006939	smooth muscle contraction	20/1328	112/18800	0.000103273589409856	0.00201674410868684	0.00163063562226089	ADA/ADRA2C/APBB1/APBB2/CALCRL/CAV1/DOCK4/EDNRA/EDNRB/F2R/FKBP1B/NPNT/PLCE1/PRKG1/ROCK2/SMTN/SULF2/TBX2/TBX3/ZDHHC21	20
BP	GO:1903034	regulation of response to wounding	26/1328	166/18800	0.000103740664928487	0.00201875693927505	0.00163226309361165	ABCC8/CAV1/DUOX1/F2R/FERMT1/FKBP1B/IGF1R/KANK1/KLF4/NDEL1/OCLN/PDGFA/PRKCE/PRKG1/PTN/PTPRF/RGMA/SCARF1/SERPINE2/SIGLEC10/SPP1/THBD/TNR/TSPAN8/WFDC1/XBP1	26
BP	GO:0048562	embryonic organ morphogenesis	39/1328	294/18800	0.0001068904800764	0.00207081129018922	0.00167435156608007	CHRNA10/CHST11/DVL1/EDNRA/EFEMP1/EFNA1/FGFR2/FOLR1/FOXF1/FOXF2/FZD5/GATA2/HIPK1/HOXA2/HOXA4/HOXA5/HOXB3/HYAL1/ITGA8/MEGF8/MICAL2/MYO7A/NDRG4/NOTCH2/PDZD7/PHACTR4/PKD2/PSEN1/RUNX2/TBX2/TBX3/TCAP/TCF21/TEAD2/TGFBR1/TWIST1/WNT3A/WNT5A/YAP1	39
BP	GO:0038127	ERBB signaling pathway	21/1328	121/18800	0.000107162430631862	0.00207081129018922	0.00167435156608007	AFAP1L2/BCAR3/CDH13/DAB2IP/DGKD/EFEMP1/EGFR/ERRFI1/GAB1/GPRC5A/ITGA1/NRG1/NUP62/PIGR/PLCE1/PSEN1/REPS2/RHBDF1/RHBDF2/RTN4/SHC3	21
BP	GO:0014068	positive regulation of phosphatidylinositol 3-kinase signaling	16/1328	79/18800	0.00010848787443196	0.00208840793839388	0.00168857931132118	ANGPT1/DCN/ERBB3/F2R/FGFR1/FLT1/HCLS1/IGF1R/KDR/LEP/PDGFA/RGL2/ROR1/TEK/TGFB2/UNC5B	16
BP	GO:0046777	protein autophosphorylation	32/1328	224/18800	0.000109032255647895	0.00208840793839388	0.00168857931132118	CAMK2D/CAV1/CDKL5/CHEK2/DAPK2/DDR1/DDR2/EGFR/ENPP1/EPHB4/ERRFI1/FGFR1/FGFR2/FGFR3/FGFR4/FLT1/FLT4/FYN/GRK5/IGF1R/KDR/LMTK2/LRRK2/MAP3K3/PDGFA/PPP2R5B/PRKD1/TAOK3/TEK/TRIM24/VEGFA/VEGFC	32
BP	GO:0048565	digestive tract development	22/1328	130/18800	0.000109202723067837	0.00208840793839388	0.00168857931132118	ADA/CLDN18/COBL/EDNRB/EGFR/EPB41L5/EXT1/FGFR2/FOXF1/FOXF2/GATA5/GATA6/HOXA5/LGR4/MEGF8/OTC/RARRES2/TBX2/TCF21/TGFB2/WNT5A/YAP1	22
BP	GO:0036303	lymph vessel morphogenesis	8/1328	23/18800	0.000113965799079152	0.00216456959483897	0.00175015971188605	ACVRL1/BMPR2/CLEC14A/FLT4/SVEP1/TIE1/VEGFA/VEGFC	8
BP	GO:0072311	glomerular epithelial cell differentiation	8/1328	23/18800	0.000113965799079152	0.00216456959483897	0.00175015971188605	BASP1/EDNRA/EDNRB/EXT1/JAG1/LAMB2/NOTCH2/PODXL	8
BP	GO:2000249	regulation of actin cytoskeleton reorganization	11/1328	42/18800	0.000116601919677716	0.00219758745354993	0.00177685625526652	ARHGDIB/BAIAP2/BCAS3/F11R/HCLS1/NOTCH2/NRP1/RAPGEF3/SEMA3E/TEK/TJP1	11
BP	GO:0061437	renal system vasculature development	9/1328	29/18800	0.00011694766454309	0.00219758745354993	0.00177685625526652	ANGPT1/ANGPT2/EDNRA/GPR4/NOTCH2/NRP1/PKD2/TCF21/TEK	9
BP	GO:0061440	kidney vasculature development	9/1328	29/18800	0.00011694766454309	0.00219758745354993	0.00177685625526652	ANGPT1/ANGPT2/EDNRA/GPR4/NOTCH2/NRP1/PKD2/TCF21/TEK	9
BP	GO:0044344	cellular response to fibroblast growth factor stimulus	20/1328	113/18800	0.000117289196943884	0.00219758745354993	0.00177685625526652	APLN/DLL4/EXT1/EXT2/FGF18/FGFR1/FGFR2/FGFR3/FGFR4/FLRT3/HHIP/HYAL1/HYAL2/KL/RAB14/RUNX2/SPRY4/SULF2/TBX2/WNT5A	20
BP	GO:0051017	actin filament bundle assembly	25/1328	158/18800	0.000118382571265996	0.00221060518599736	0.00178738172459027	ARHGAP6/ARHGEF10/ARHGEF5/ARRB1/BAIAP2/CGNL1/DLC1/DPYSL3/ELN/F11R/FAM107A/ID1/LIMCH1/MYO1B/NRP1/PHACTR1/RAC1/RAPGEF3/ROCK2/SDC4/SHANK3/SHROOM1/TGFBR1/TJP1/TNFAIP1	25
BP	GO:0045165	cell fate commitment	36/1328	266/18800	0.000129231117271244	0.00240508649794067	0.00194462931676262	AR/BMP2/DLL4/EDNRA/EPAS1/EXT1/FGFR2/GATA2/GATA5/GATA6/HOXA2/JAG1/KDR/KLF4/NOTCH2/NOTCH4/NRG1/NRP1/PSEN1/RUNX2/SMAD1/SOSTDC1/SOX13/SOX5/TAL1/TBX2/TBX3/TBX4/TEAD3/TGFB1I1/TGFBR1/TOX/WNT3A/WNT5A/WNT7A/ZNF521	36
BP	GO:0006936	muscle contraction	44/1328	349/18800	0.000132089431310588	0.00245006015400842	0.0019809927033378	ADA/ADRA2C/APBB1/APBB2/ATP1B1/CACNA1D/CALCRL/CAMK2D/CAV1/CRYAB/DMPK/DOCK4/EDNRA/EDNRB/EHD3/F2R/FKBP1B/GJA5/HOMER1/KCNJ8/LTB4R/MYH4/NEDD4L/NPNT/PKP2/PLCE1/PPP1R13L/PRKG1/ROCK2/SCN4B/SGCD/SMAD7/SMTN/SULF2/TBX2/TBX3/TCAP/TMOD2/TMOD3/TNNC1/TNNT1/TPM3/TTN/ZDHHC21	44
BP	GO:0003128	heart field specification	7/1328	18/18800	0.000137405038767401	0.00252566695616634	0.0020421244772465	BMP2/EXT1/GATA5/ROBO1/ROBO2/WNT3A/WNT5A	7
BP	GO:0043116	negative regulation of vascular permeability	7/1328	18/18800	0.000137405038767401	0.00252566695616634	0.0020421244772465	ABCC8/ANGPT1/DDAH1/RAMP2/SH3GL2/SLIT2/VEGFA	7
BP	GO:0007498	mesoderm development	22/1328	132/18800	0.000137531810451178	0.00252566695616634	0.0020421244772465	BMPR2/EPB41L5/EXT1/EXT2/FGFR2/FOXF1/INHBA/ITGA3/ITGA8/KLF4/MEST/POFUT2/SMAD1/TAL1/TBX3/TEAD2/TIE1/VEGFA/WNT3A/WNT5A/YAP1/ZFPM2	22
BP	GO:0021537	telencephalon development	34/1328	247/18800	0.000141283928173298	0.00258600879752182	0.00209091378849487	ANXA3/AQP1/BMP2/BTBD3/CCDC141/DAB2IP/DCLK2/EGFR/EXT1/EZH1/FAT4/FEZ1/FUT1/ID4/IGF1R/INHBA/LRRK2/NDEL1/NRG1/PHACTR1/PLCB1/PSEN1/ROBO1/ROBO2/RTN4/SHANK3/SLC2A1/SLIT2/SRGAP2/TACC2/TNR/WNT3A/WNT5A/YWHAE	34
BP	GO:0106027	neuron projection organization	17/1328	89/18800	0.000143178803868151	0.00261207120477884	0.00211198651135154	ABI2/ATP1A3/BAIAP2/CTNND2/DBN1/DVL1/EFNA1/FYN/HOMER1/IGF1R/ITGA3/LRRK2/PSEN1/SHANK3/SIPA1L1/WNT7A/ZNF365	17
BP	GO:0034332	adherens junction organization	12/1328	50/18800	0.000143918422868201	0.00261695597779358	0.00211593608772575	CDH1/CDH11/CDH19/CDH5/CDH6/EFNB2/HIPK1/KIFC3/RAMP2/SMAD7/TJP1/VEGFA	12
BP	GO:0060249	anatomical structure homeostasis	41/1328	319/18800	0.000145353716735129	0.00263441736278767	0.00213005446608755	ABCA3/ABCC8/ANGPT1/APBB2/CAPN3/CDH3/CDH5/CLDN18/CXADR/EPAS1/EXT1/F11R/F2R/FH/GATA2/HOMER1/IL20RA/ILDR1/ITGB6/JAM2/KDR/LAMC1/LDB2/OCLN/PCDH15/PFKM/PIGR/SFTPD/SH3GL2/SLC1A1/SLC2A1/SLC39A8/SPP1/TJP1/TJP2/TMEM64/TRAF6/TUB/VEGFA/WWTR1/YAP1	41
BP	GO:0043507	positive regulation of JUN kinase activity	11/1328	43/18800	0.000146773903966978	0.00265149208925361	0.00214386021223839	AGER/ARHGEF5/DAB2IP/FZD10/FZD4/FZD5/FZD8/SASH1/TAOK3/TRAF6/WNT5A	11
BP	GO:0048705	skeletal system morphogenesis	32/1328	228/18800	0.000152440912298602	0.00273890167411248	0.00221453510955628	BMP1/BMPR2/CHST11/COL13A1/EXT1/EXT2/FGF18/FGFR1/FGFR2/FGFR3/FOXN3/FREM1/GHR/HHIP/HOXA2/HOXA4/HOXA5/HOXB3/HYAL1/HYAL2/MEGF8/MGP/PSEN1/RUNX2/SFRP4/SOX5/TBX4/TGFBR1/THRA/TWIST1/WNT7A/WWOX	32
BP	GO:0045598	regulation of fat cell differentiation	23/1328	142/18800	0.000152600183429635	0.00273890167411248	0.00221453510955628	BMP2/ENPP1/FLCN/GATA2/ID4/JAG1/LEP/LMO3/LPL/RARRES2/RUNX1T1/SOX13/TGFB1I1/TMEM64/TRIO/WIF1/WNT3A/WNT5A/WWTR1/XBP1/YAP1/ZBTB16/ZFPM2	23
BP	GO:0030048	actin filament-based movement	22/1328	133/18800	0.000153997501251106	0.00275392044591882	0.00222667851644887	CACNA1D/CAMK2D/CAV1/EMP2/EPB41L5/GJA5/KCNJ8/LIMCH1/MYH10/MYH4/MYO19/MYO1B/MYO1C/MYO5B/MYO7A/NEDD4L/PARVA/PKP2/SCN4B/SGCD/TNNC1/WIPF2	22
BP	GO:0031214	biomineral tissue development	26/1328	170/18800	0.000154430086310991	0.00275392044591882	0.00222667851644887	ASPN/BMP2/BMPR2/CLEC3B/CNNM4/DDR2/ENPP1/FGFR2/FGFR3/GAS6/GPC3/GPM6B/HEY1/ITGB6/KL/KLF10/LEP/LGR4/MGP/NBR1/PHEX/PTN/ROCK2/SPP1/TUFT1/TWIST1	26
BP	GO:0061005	cell differentiation involved in kidney development	13/1328	58/18800	0.000162185921228475	0.00288295871517026	0.00233101222818254	BASP1/EDNRA/EDNRB/EXT1/GPR4/JAG1/LAMB2/LGR4/NOTCH2/PODXL/TCF21/WWTR1/YAP1	13
BP	GO:0007229	integrin-mediated signaling pathway	19/1328	107/18800	0.000164520473539708	0.00291511356629783	0.00235701098799111	COL16A1/DOCK1/DST/EMP2/FERMT1/ITGA1/ITGA3/ITGA6/ITGA8/ITGA9/ITGAE/ITGB6/ITGBL1/LAMA3/LIMS2/NRP1/PHACTR4/PRKD1/PTN	19
BP	GO:1901654	response to ketone	28/1328	190/18800	0.000168181253364997	0.00297048799733207	0.00240178390658695	A2M/ADCY3/ADCY6/ADCY8/AQP1/AR/CAV1/CCND1/CYP1B1/DCPS/DDIT4/ERRFI1/F5/FBXO32/FIBIN/GAS6/IGF1R/MAOB/NR3C1/P2RY6/PRKCE/ROCK2/SLIT2/SPP1/TFAP4/TGFB2/TGFBR3/YAP1	28
BP	GO:0061572	actin filament bundle organization	25/1328	162/18800	0.000177521785988571	0.00312551055584957	0.00252712717898517	ARHGAP6/ARHGEF10/ARHGEF5/ARRB1/BAIAP2/CGNL1/DLC1/DPYSL3/ELN/F11R/FAM107A/ID1/LIMCH1/MYO1B/NRP1/PHACTR1/RAC1/RAPGEF3/ROCK2/SDC4/SHANK3/SHROOM1/TGFBR1/TJP1/TNFAIP1	25
BP	GO:0003230	cardiac atrium development	10/1328	37/18800	0.000178625021332016	0.00313498217818785	0.00253478544595066	BMP2/BMPR2/DLL4/GJA5/HEG1/IGF1R/MDM2/NOTCH2/TGFB2/WNT5A	10
BP	GO:0045936	negative regulation of phosphate metabolic process	52/1328	440/18800	0.000180500614915504	0.00315790665716525	0.00255332100129519	ADARB1/ANGPT1/BAK1/BMP2/CAV1/DAB2IP/DDIT4/DUSP16/DVL1/ENPP1/ERRFI1/FKBP1B/FLCN/GNAQ/GPRC5A/GRB10/HDAC4/HEG1/HEXIM1/HYAL2/INHBA/LATS2/LRRK2/NUP62/NUPR1/OCLN/PARD3/PDGFA/PIP4K2B/PKIG/PMEPA1/PRKCZ/PSEN1/PTPN13/PTPRB/RASIP1/RGN/ROCK2/SH3BP5/SH3GL2/SLIT2/SMAD6/SMAD7/SNX25/SPRED2/SPRY4/TFAP4/TGFB2/TWIST1/WWTR1/YWHAE/ZBED3	52
BP	GO:0035051	cardiocyte differentiation	24/1328	153/18800	0.000183918675003671	0.00320758796091308	0.0025934907498035	BMP2/CXADR/EDNRA/EFNB2/EGFR/FOLR1/GATA6/JAG1/MAML1/NEBL/NRG1/OBSL1/PI16/SGCB/SGCD/SORBS2/TBX3/TCAP/TGFB2/TGFBR3/TTN/TWIST1/VEGFA/WNT3A	24
BP	GO:0051146	striated muscle cell differentiation	37/1328	281/18800	0.000184574136207476	0.00320892839939392	0.00259457455945833	ADAM12/ADAMTS5/ANKRD1/ATP11A/BMP2/CAPN3/CXADR/DMPK/EFNB2/EHD2/GATA6/HDAC4/HOMER1/HOPX/IL4R/JAM2/KRT19/MAML1/NEBL/NRG1/OBSCN/OBSL1/PGM5/PI16/SDC1/SGCB/SGCD/SORBS2/TBX3/TCAP/TMOD2/TMOD3/TNNT1/TTN/VEGFA/WNT3A/XBP1	37
BP	GO:0007173	epidermal growth factor receptor signaling pathway	19/1328	108/18800	0.000186646025468236	0.00323480892889637	0.00261550022531147	AFAP1L2/BCAR3/CDH13/DAB2IP/DGKD/EFEMP1/EGFR/ERRFI1/GAB1/GPRC5A/ITGA1/NUP62/PIGR/PLCE1/PSEN1/REPS2/RHBDF1/RHBDF2/SHC3	19
BP	GO:0110148	biomineralization	26/1328	172/18800	0.000187232300177092	0.0032348608622497	0.00261554221595151	ASPN/BMP2/BMPR2/CLEC3B/CNNM4/DDR2/ENPP1/FGFR2/FGFR3/GAS6/GPC3/GPM6B/HEY1/ITGB6/KL/KLF10/LEP/LGR4/MGP/NBR1/PHEX/PTN/ROCK2/SPP1/TUFT1/TWIST1	26
BP	GO:0010563	negative regulation of phosphorus metabolic process	52/1328	441/18800	0.000190960621049305	0.00328902982714114	0.00265934045658725	ADARB1/ANGPT1/BAK1/BMP2/CAV1/DAB2IP/DDIT4/DUSP16/DVL1/ENPP1/ERRFI1/FKBP1B/FLCN/GNAQ/GPRC5A/GRB10/HDAC4/HEG1/HEXIM1/HYAL2/INHBA/LATS2/LRRK2/NUP62/NUPR1/OCLN/PARD3/PDGFA/PIP4K2B/PKIG/PMEPA1/PRKCZ/PSEN1/PTPN13/PTPRB/RASIP1/RGN/ROCK2/SH3BP5/SH3GL2/SLIT2/SMAD6/SMAD7/SNX25/SPRED2/SPRY4/TFAP4/TGFB2/TWIST1/WWTR1/YWHAE/ZBED3	52
BP	GO:0090101	negative regulation of transmembrane receptor protein serine/threonine kinase signaling pathway	22/1328	135/18800	0.000192238256986413	0.00330078443729612	0.00266884463015193	ASPN/BMP2/CAV1/CHST11/CRIM1/FZD1/NKX2-1/PEG10/PMEPA1/PPM1A/PRDM16/SMAD6/SMAD7/SMURF1/SMURF2/SNX25/SOSTDC1/SPRED2/TGFB1I1/TGFBR3/VEPH1/WNT5A	22
BP	GO:0045599	negative regulation of fat cell differentiation	13/1328	59/18800	0.000194733316135669	0.00332977950540548	0.00269228855183012	ENPP1/FLCN/GATA2/ID4/JAG1/RUNX1T1/TGFB1I1/TRIO/WNT3A/WNT5A/WWTR1/YAP1/ZFPM2	13
BP	GO:0007219	Notch signaling pathway	27/1328	182/18800	0.000195127720745903	0.00332977950540548	0.00269228855183012	ARRB1/BMP2/CDH6/CFD/CNTN6/DLL4/EGFL7/EPN2/GATA2/GATA5/HEY1/HEYL/JAG1/KRT19/MAML1/NOTCH2/NOTCH4/PSEN1/ROBO1/ROBO2/SORBS2/TBX2/TGFB2/TMEM100/TSPAN15/YAP1/YTHDF2	27
BP	GO:0033273	response to vitamin	16/1328	83/18800	0.00019910438417787	0.00338721752960266	0.00273872998578536	BCHE/CCND1/DCPS/F5/FKBP1B/FOLR1/GAS6/IGF1R/IL1A/KANK2/KL/LEP/OTC/PHEX/SPP1/TRIM24	16
BP	GO:0048332	mesoderm morphogenesis	15/1328	75/18800	0.000204222276678388	0.00345495792900699	0.00279350139077377	BMPR2/EPB41L5/EXT2/FGFR2/FOXF1/INHBA/ITGA3/ITGA8/KLF4/POFUT2/SMAD1/TAL1/TBX3/WNT3A/WNT5A	15
BP	GO:0032332	positive regulation of chondrocyte differentiation	7/1328	19/18800	0.000204332167456598	0.00345495792900699	0.00279350139077377	ACVRL1/FGF18/RUNX2/SMAD7/SOX5/ZBTB16/ZNF219	7
BP	GO:0061384	heart trabecula morphogenesis	9/1328	31/18800	0.000207012957292341	0.00348964699435661	0.00282154918593945	BMP5/DLL4/HEG1/HEY1/NRG1/TEK/TGFB2/TGFBR1/TGFBR3	9
BP	GO:0045667	regulation of osteoblast differentiation	22/1328	136/18800	0.000214326655236787	0.00357319480660215	0.00288910165242378	BMP2/BMPR2/CRIM1/CTNNBIP1/DDR2/FGFR2/GDF10/HOXA2/JAG1/LIMD1/NBR1/NPNT/PRKD1/RUNX2/SMAD1/SMAD6/TMEM64/TWIST1/VEGFC/WWTR1/YAP1/ZHX3	22
BP	GO:0072175	epithelial tube formation	22/1328	136/18800	0.000214326655236787	0.00357319480660215	0.00288910165242378	BMP5/COBL/DLC1/DVL1/FGFR2/FOLR1/FZD1/IFT122/IRX2/LIAS/MMRN2/PHACTR4/PODXL/RGMA/SDC4/SEMA4C/TCAP/TEAD2/TGFB2/TRAF6/TWIST1/WNT5A	22
BP	GO:0031103	axon regeneration	12/1328	52/18800	0.000214546316371893	0.00357319480660215	0.00288910165242378	FKBP1B/FOLR1/IGF1R/KLF4/LAMB2/NDEL1/PTN/PTPRF/RGMA/SCARF1/SPP1/TNR	12
BP	GO:1904036	negative regulation of epithelial cell apoptotic process	12/1328	52/18800	0.000214546316371893	0.00357319480660215	0.00288910165242378	ANGPT1/CDH5/GAS6/GATA2/IGF1R/KDR/NUPR1/RAMP2/SEMA5A/TEK/WFS1/YAP1	12
BP	GO:1904019	epithelial cell apoptotic process	20/1328	118/18800	0.000215649227842934	0.00358081023238596	0.00289525909426693	ANGPT1/BMPR2/CDH5/COL4A3/DAB2IP/EDNRA/GAS6/GATA2/HIPK1/IGF1R/KDR/KRT18/NUPR1/PLA2G1B/RAMP2/SEMA5A/SFRP4/TEK/WFS1/YAP1	20
BP	GO:0048771	tissue remodeling	26/1328	174/18800	0.000226080779194575	0.00374281791466601	0.00302625017869251	ACVRL1/BAK1/BMPR2/CAV1/CLDN18/DDR2/DLL4/EDNRA/EPAS1/EXT1/F2R/FLT4/IL1A/IL20RA/JAG1/LEP/LGR4/MDM2/NOL3/NOTCH2/PTN/ROCK2/SPP1/TIE1/TMEM64/TRAF6	26
BP	GO:0045732	positive regulation of protein catabolic process	32/1328	233/18800	0.000228126708722333	0.00376544859099422	0.00304454818031685	ASB9/C4BPA/CAV1/CHFR/CSNK1E/DAB2IP/DVL1/GGA1/GPC3/HECW2/LRRK2/MAGEF1/MDM2/NEDD4L/NKD1/NUPR1/PLK2/PSEN1/RGMA/RGN/RNF128/RNF139/RNF180/RNF217/SH3D19/SH3RF1/SMAD7/SMURF1/SMURF2/SNX9/UBQLN2/WNT5A	32
BP	GO:0002062	chondrocyte differentiation	19/1328	110/18800	0.000238841394830118	0.00393060645616568	0.00317808634070374	ACVRL1/ADAMTS12/BMP2/BMPR2/CHST11/CREB3L2/EFEMP1/EXT1/FGF18/FGFR3/MBOAT2/RUNX2/SMAD7/SOX5/SULF2/TGFBR1/WNT7A/ZBTB16/ZNF219	19
BP	GO:0071774	response to fibroblast growth factor	20/1328	119/18800	0.0002423146318427	0.00397596730236573	0.00321476278931767	APLN/DLL4/EXT1/EXT2/FGF18/FGFR1/FGFR2/FGFR3/FGFR4/FLRT3/HHIP/HYAL1/HYAL2/KL/RAB14/RUNX2/SPRY4/SULF2/TBX2/WNT5A	20
BP	GO:0045785	positive regulation of cell adhesion	52/1328	446/18800	0.000251962063884631	0.00412206963511553	0.00333289362567468	ABI3BP/ADA/AGER/ANGPT1/ANK3/ARPC2/CAV1/CD274/CDH13/COL16A1/DOCK1/ECM2/EDIL3/EFNB2/EMP2/EPB41L5/F11R/FERMT1/FLCN/FOXF1/FUT1/FYN/HYAL1/IL1A/IL4R/ITGA3/KDR/KIF26B/LEP/LIMS2/MAGI1/MYO10/NPNT/NRP1/PODXL/PRKCE/PRKCZ/RAC1/RRAS/SDC4/SMAD7/SOX13/SPOCK2/TEK/TGFB2/TJP1/TRAF6/VEGFA/WNT3A/WNT5A/XBP1/ZBTB16	52
BP	GO:0001890	placenta development	23/1328	147/18800	0.000257872533347017	0.00420635608806635	0.00340104331906593	ADA/ARNT/BMP5/BMPR2/BPTF/CCNF/DLX3/EGFR/EPAS1/EPOR/FGFR2/FZD5/GATA2/HEY1/KRT19/LEP/MME/NOTCH2/PCDH12/PKD2/PTN/SPP1/STOX2	23
BP	GO:0120032	regulation of plasma membrane bounded cell projection assembly	28/1328	195/18800	0.000261820550065439	0.0042582309990115	0.00344298670559892	ABI2/ARHGAP24/ARPC2/BCAS3/CAV1/CDKL5/CNTROB/COBL/DAAM2/DPYSL3/EPS8L2/GPM6A/KANK1/LIMK2/MAP4/MYO10/NDEL1/NRP1/OCLN/ODF2/PALM/PLCE1/PODXL/RAB17/RAC1/SLIT2/TGFBR1/YAP1	28
BP	GO:0008543	fibroblast growth factor receptor signaling pathway	16/1328	85/18800	0.000265129369080259	0.00429943707871087	0.00347630382358234	APLN/EXT1/FGF18/FGFR1/FGFR2/FGFR3/FGFR4/FLRT3/HHIP/KL/RAB14/RUNX2/SPRY4/SULF2/TBX2/WNT5A	16
BP	GO:0060348	bone development	31/1328	225/18800	0.00026789781166731	0.0043295301304841	0.00350063551841294	ADAMTS12/BMP2/BMPR2/CLDN18/COL13A1/DDR2/EVC/EXT1/EXT2/FGF18/FGFR2/FGFR3/FOXN3/FOXP1/FREM1/GHR/ITGB6/KDR/LEP/MEGF8/NOTCH2/PAPSS2/PHEX/RGN/RUNX2/SFRP4/SMAD1/SULF2/TAL1/TWIST1/ZBTB16	31
BP	GO:0001938	positive regulation of endothelial cell proliferation	19/1328	111/18800	0.000269423469664823	0.0043295301304841	0.00350063551841294	ACVRL1/APLN/ARNT/BMP2/BMPR2/CDH13/EGFL7/FGFR1/FLT4/GATA2/KDR/NRP1/PRKD1/SEMA5A/TEK/TGFBR1/VEGFA/VEGFC/WNT5A	19
BP	GO:0010644	cell communication by electrical coupling	9/1328	32/18800	0.00027010772180806	0.0043295301304841	0.00350063551841294	ANK3/ATP1A3/ATP1B1/CAMK2D/CAV1/DBN1/FKBP1B/GJA5/PKP2	9
BP	GO:0071711	basement membrane organization	9/1328	32/18800	0.00027010772180806	0.0043295301304841	0.00350063551841294	CAV1/EXT1/FERMT1/HMCN1/LAMB2/LAMB3/NTN4/PXDN/RAMP2	9
BP	GO:0042326	negative regulation of phosphorylation	46/1328	382/18800	0.000273083614422193	0.00436461592387748	0.00352900408748231	ADARB1/ANGPT1/BAK1/BMP2/CAV1/DAB2IP/DDIT4/DUSP16/DVL1/ENPP1/ERRFI1/GNAQ/GPRC5A/GRB10/HDAC4/HEG1/HEXIM1/HYAL2/INHBA/LATS2/LRRK2/NUP62/NUPR1/OCLN/PARD3/PIP4K2B/PKIG/PMEPA1/PRKCZ/PSEN1/PTPN13/PTPRB/RASIP1/RGN/SH3BP5/SH3GL2/SLIT2/SMAD6/SMAD7/SNX25/SPRED2/SPRY4/TFAP4/TWIST1/WWTR1/ZBED3	46
BP	GO:0030856	regulation of epithelial cell differentiation	24/1328	157/18800	0.000274112797997026	0.0043684757979641	0.00353212498326477	ACVRL1/ALOX15B/ATOH8/CAV1/CCND1/CDH5/ERRFI1/F11R/ID1/IL1A/JAG1/KLF7/NOTCH4/PLCB1/ROCK2/SFRP4/SPRED2/SULT2B1/TBX3/TMEM100/VEGFA/WWTR1/YAP1/ZDHHC21	24
BP	GO:0001974	blood vessel remodeling	11/1328	46/18800	0.000279892660278826	0.00443509912544677	0.00358599318131669	ACVRL1/BAK1/BMPR2/DLL4/EDNRA/EPAS1/EXT1/FLT4/JAG1/MDM2/NOL3	11
BP	GO:0085029	extracellular matrix assembly	11/1328	46/18800	0.000279892660278826	0.00443509912544677	0.00358599318131669	ANTXR1/FBLN5/GAS6/GPM6B/LAMB2/LAMB3/MFAP4/NTN4/PXDN/RAMP2/TIE1	11
BP	GO:0045927	positive regulation of growth	34/1328	256/18800	0.000280911084603747	0.00443855520003527	0.00358878758558093	BASP1/BMPR2/CAPN3/CDKL5/DBN1/EGFR/EXOSC2/FGFR2/GATA6/GHR/HOPX/HYAL1/LEP/MEGF8/NDEL1/NEDD4L/NRP1/PLCB1/SEMA5A/SMAD7/SMURF1/SUPV3L1/SYT17/TBX2/TEAD1/TFCP2L1/TGFB2/TGFBR1/TGFBR3/VEGFA/WFS1/WNT3A/YAP1/ZFPM2	34
BP	GO:0051894	positive regulation of focal adhesion assembly	8/1328	26/18800	0.000300086014527247	0.00470134756092687	0.0038012679806306	COL16A1/EPB41L5/KDR/NRP1/RAC1/SDC4/TEK/VEGFA	8
BP	GO:0072010	glomerular epithelium development	8/1328	26/18800	0.000300086014527247	0.00470134756092687	0.0038012679806306	BASP1/EDNRA/EDNRB/EXT1/JAG1/LAMB2/NOTCH2/PODXL	8
BP	GO:2000050	regulation of non-canonical Wnt signaling pathway	8/1328	26/18800	0.000300086014527247	0.00470134756092687	0.0038012679806306	ANKRD6/CSNK1E/DAAM2/GPC3/NKD1/SFRP4/WNT5A/ZNRF3	8
BP	GO:0042476	odontogenesis	21/1328	130/18800	0.000301208127909246	0.00470563458418219	0.00380473424727469	ADAMTS5/APCDD1/AQP1/ASPN/BMP2/CNNM4/DLX3/FGFR2/GATA6/INHBA/ITGB6/KLK5/LRP4/PHEX/RUNX2/SDC1/SOSTDC1/TGFB2/TRAF6/TUFT1/TWIST1	21
BP	GO:0030282	bone mineralization	20/1328	121/18800	0.000304431058713024	0.00474262542590571	0.00383464314050114	ASPN/BMP2/BMPR2/CLEC3B/DDR2/ENPP1/FGFR2/FGFR3/GPC3/GPM6B/KL/KLF10/LEP/LGR4/MGP/NBR1/PHEX/PTN/TUFT1/TWIST1	20
BP	GO:0042176	regulation of protein catabolic process	47/1328	395/18800	0.000309788588950148	0.0048125700681163	0.00389119678292092	ASB9/BTRC/C4BPA/CAV1/CDH1/CHEK2/CHFR/CSNK1E/DAB2IP/DVL1/EFNA1/EGFR/FOXF2/FYN/GGA1/GPC3/HECW2/LAMP3/LRRK2/MAGEF1/MDM2/NEDD4L/NKD1/NRG1/NUPR1/OPHN1/PLK2/PSEN1/QRICH2/RGMA/RGN/RHBDF1/RNF128/RNF139/RNF180/RNF217/SERPINE2/SH3D19/SH3RF1/SMAD7/SMURF1/SMURF2/SNX9/TIMP3/UBQLN2/WDR91/WNT5A	47
BP	GO:0060491	regulation of cell projection assembly	28/1328	197/18800	0.000310670046676591	0.00481278234320774	0.00389136841764856	ABI2/ARHGAP24/ARPC2/BCAS3/CAV1/CDKL5/CNTROB/COBL/DAAM2/DPYSL3/EPS8L2/GPM6A/KANK1/LIMK2/MAP4/MYO10/NDEL1/NRP1/OCLN/ODF2/PALM/PLCE1/PODXL/RAB17/RAC1/SLIT2/TGFBR1/YAP1	28
BP	GO:1901725	regulation of histone deacetylase activity	5/1328	10/18800	0.000325663200863491	0.00500312496395823	0.00404526967685806	C6orf89/CAMK2D/LRRK2/PRKD1/VEGFA	5
BP	GO:1901748	leukotriene D4 metabolic process	5/1328	10/18800	0.000325663200863491	0.00500312496395823	0.00404526967685806	GGT1/GGT3P/GGT6/GGTLC1/GGTLC2	5
BP	GO:1901750	leukotriene D4 biosynthetic process	5/1328	10/18800	0.000325663200863491	0.00500312496395823	0.00404526967685806	GGT1/GGT3P/GGT6/GGTLC1/GGTLC2	5
BP	GO:0030199	collagen fibril organization	13/1328	62/18800	0.000327991828829142	0.00502497978642658	0.00406294036293151	ADAMTS12/BMP1/COL12A1/COL13A1/CYP1B1/DDR2/DPT/EXT1/LUM/PXDN/TGFB2/TGFBR1/TLL1	13
BP	GO:0043087	regulation of GTPase activity	44/1328	364/18800	0.000337855483269789	0.0051618361162927	0.0041735953566168	ADRB1/ARHGAP24/ARHGAP29/ARHGAP6/ARHGEF10/ARHGEF16/ARHGEF5/BCAR3/BCAS3/CDKL5/CHN1/DAB2IP/DOCK6/F11R/F2R/FGD4/FGD5/FGD6/FLCN/FZD10/GARNL3/GPSM1/ITGA6/LRRK2/NDEL1/PLXNA2/PLXND1/PRKG1/RAPGEF3/RASA4/RASAL2/RASIP1/RGL2/RGL3/RGMA/RGN/RGS6/RUNDC1/SIPA1L1/SNX9/SOS2/SRGAP2/TBC1D1/WNT5A	44
BP	GO:0048593	camera-type eye morphogenesis	20/1328	122/18800	0.000340402599978282	0.00518646378977899	0.00419350802749416	ABI2/BAK1/BCAR3/FOXF2/FZD5/HIPK1/IFT122/JAG1/KDR/NOTCH2/OBSL1/PHACTR4/PTPRM/SHROOM2/SLC1A1/TBX2/TSPAN12/TWIST1/VEGFA/WNT5A	20
BP	GO:0048639	positive regulation of developmental growth	25/1328	169/18800	0.000345888496035166	0.0052556098603042	0.00424941598589707	BASP1/BMPR2/CAPN3/CDKL5/DBN1/FGFR2/GATA6/GHR/HOPX/LEP/MEGF8/NDEL1/NEDD4L/NRP1/PLCB1/SEMA5A/SMAD7/SMURF1/SYT17/TBX2/TGFBR3/VEGFA/WNT3A/YAP1/ZFPM2	25
BP	GO:0016331	morphogenesis of embryonic epithelium	23/1328	150/18800	0.000348015625948045	0.00526373945577745	0.00425598915892192	AR/BMP5/COBL/DLC1/DVL1/EPB41L5/FGFR2/FOLR1/FZD1/IFT122/IRX2/LIAS/PHACTR4/RGMA/SDC4/SEMA4C/TEAD2/TGFB1I1/TGFB2/TRAF6/TWIST1/VEGFC/WNT5A	23
BP	GO:0048333	mesodermal cell differentiation	9/1328	33/18800	0.000348321741844631	0.00526373945577745	0.00425598915892192	FGFR2/FOXF1/INHBA/ITGA3/ITGA8/KLF4/SMAD1/TAL1/WNT3A	9
BP	GO:0009791	post-embryonic development	16/1328	87/18800	0.000349301121823133	0.00526419571095407	0.00425635806340546	ATRX/BAK1/CHST11/CYP1A2/EFEMP1/FGFR2/FZD5/HEG1/KDR/KLF4/MECP2/MYO7A/PPP1R13L/PSEN1/TGFBR1/VEGFA	16
BP	GO:0043129	surfactant homeostasis	6/1328	15/18800	0.000352651046029258	0.00528595324669802	0.00427395008843426	ABCA3/EPAS1/ITGB6/KDR/SFTPD/VEGFA	6
BP	GO:2001028	positive regulation of endothelial cell chemotaxis	6/1328	15/18800	0.000352651046029258	0.00528595324669802	0.00427395008843426	FGF18/FGFR1/KDR/PRKD1/SEMA5A/VEGFA	6
BP	GO:0035296	regulation of tube diameter	22/1328	141/18800	0.00036172947995458	0.00539288090276372	0.00436040629486846	ADCY6/ADRA2C/ADRB1/BMPR2/CAV1/DOCK4/EDNRA/EDNRB/EXT1/EXT2/F2R/GJA5/ITGA1/KCNMB4/LEP/NPR1/NPR3/PRKG1/ROCK2/SLC6A4/SOD3/ZDHHC21	22
BP	GO:0097746	blood vessel diameter maintenance	22/1328	141/18800	0.00036172947995458	0.00539288090276372	0.00436040629486846	ADCY6/ADRA2C/ADRB1/BMPR2/CAV1/DOCK4/EDNRA/EDNRB/EXT1/EXT2/F2R/GJA5/ITGA1/KCNMB4/LEP/NPR1/NPR3/PRKG1/ROCK2/SLC6A4/SOD3/ZDHHC21	22
BP	GO:0110053	regulation of actin filament organization	35/1328	270/18800	0.00036641409376645	0.0054480765791655	0.00440503468165677	ABI2/ARHGAP6/ARHGEF10/ARHGEF5/ARPC2/ARPC5L/BAIAP2/CGNL1/CIT/DAAM2/DBN1/DLC1/ELN/F11R/HCLS1/ID1/KANK1/LIMCH1/NRP1/PLEKHG2/PLEKHH2/PRKCE/RAC1/RAPGEF3/ROCK2/SDC4/SEMA5A/SHANK3/SLIT2/SNX9/SPTBN1/TGFBR1/TJP1/TMOD2/TMOD3	35
BP	GO:0014020	primary neural tube formation	17/1328	96/18800	0.000368504356470581	0.00546450577803702	0.00441831848737596	BMP5/COBL/DLC1/DVL1/FOLR1/FZD1/IFT122/LIAS/PHACTR4/RGMA/SDC4/SEMA4C/TEAD2/TGFB2/TRAF6/TWIST1/WNT5A	17
BP	GO:0032874	positive regulation of stress-activated MAPK cascade	21/1328	132/18800	0.000372712771318081	0.0054975133769417	0.00444500673520444	AGER/ANKRD6/BMP2/DAB2IP/FLT4/IL1A/LEP/MAP3K3/PLCB1/SASH1/SEMA4C/SH3RF1/TAOK3/TGFB2/TLR3/TPD52L1/TRAF6/VEGFA/WNT5A/WNT7A/ZNF622	21
BP	GO:1900180	regulation of protein localization to nucleus	21/1328	132/18800	0.000372712771318081	0.0054975133769417	0.00444500673520444	ANGPT1/CARD10/CDH1/CLDN18/DCLK2/DKC1/FERMT1/FLCN/FYN/GLUL/HCLS1/HYAL2/LATS2/LEP/LIMK2/PKIG/PRKD1/PSEN1/TMEM98/WWTR1/YAP1	21
BP	GO:0010518	positive regulation of phospholipase activity	12/1328	55/18800	0.000374632797896319	0.00551117638496813	0.00445605394119313	ARHGAP6/EDNRA/EGFR/FGFR1/FGFR2/FGFR3/FLT1/GNAQ/P2RY6/PLA2G1B/PLA2G5/PRKCZ	12
BP	GO:0007548	sex differentiation	36/1328	281/18800	0.000381867450800727	0.00559844585959208	0.00452661555257697	A2M/AR/ATRX/BAK1/BASP1/BMP5/CCND1/CDKL2/CYP1B1/DACH1/DHCR24/FOXF2/FZD4/GATA6/IL1A/INHBA/KDR/KITLG/LEP/LGR4/MERTK/NUPR1/PDGFA/ROBO2/SDC1/SLIT2/TBX3/TCF21/TFAP2C/TGFB2/TGFBR1/TLR3/VEGFA/WNT5A/WNT7A/ZFPM2	36
BP	GO:0003014	renal system process	19/1328	114/18800	0.000382584021057591	0.00559844585959208	0.00452661555257697	ABCG2/ADCY6/AQP1/AQP4/EDNRA/EDNRB/EMP2/F2R/GAS6/GJA5/HYAL2/ITGA3/MAGED2/MYO5B/NPR1/NPR3/PON3/SULF2/WFS1	19
BP	GO:0007517	muscle organ development	41/1328	334/18800	0.000386217726026501	0.00563674607511309	0.00455758313815206	ADARB1/ANKRD1/BASP1/BMP2/CAPN3/CAV1/CRYAB/DISP1/DLL4/EDNRA/ELN/ERBB3/ETV1/EVC/FGFR2/FZD1/HEG1/HEYL/HOMER1/JPH1/MEOX2/NRG1/NUPR1/PKP2/SGCB/SGCD/SMAD7/SMTN/TCAP/TCF21/TGFB2/TGFBR1/TGFBR3/TNNC1/TTN/TWIST1/VAMP5/WNT3A/WNT5A/XBP1/ZFPM2	41
BP	GO:0035107	appendage morphogenesis	22/1328	142/18800	0.000400069850984156	0.00577809217072429	0.00467186832563734	ATRX/BAK1/CHST11/EXT1/FGFR2/FRAS1/GPC3/LRP4/MEGF8/NOTCH2/PLXNA2/PSEN1/RUNX2/TBX2/TBX3/TBX4/TGFB2/TWIST1/WNT5A/WNT7A/ZBTB16/ZNF219	22
BP	GO:0035108	limb morphogenesis	22/1328	142/18800	0.000400069850984156	0.00577809217072429	0.00467186832563734	ATRX/BAK1/CHST11/EXT1/FGFR2/FRAS1/GPC3/LRP4/MEGF8/NOTCH2/PLXNA2/PSEN1/RUNX2/TBX2/TBX3/TBX4/TGFB2/TWIST1/WNT5A/WNT7A/ZBTB16/ZNF219	22
BP	GO:0035150	regulation of tube size	22/1328	142/18800	0.000400069850984156	0.00577809217072429	0.00467186832563734	ADCY6/ADRA2C/ADRB1/BMPR2/CAV1/DOCK4/EDNRA/EDNRB/EXT1/EXT2/F2R/GJA5/ITGA1/KCNMB4/LEP/NPR1/NPR3/PRKG1/ROCK2/SLC6A4/SOD3/ZDHHC21	22
BP	GO:0055123	digestive system development	22/1328	142/18800	0.000400069850984156	0.00577809217072429	0.00467186832563734	ADA/CLDN18/COBL/EDNRB/EGFR/EPB41L5/EXT1/FGFR2/FOXF1/FOXF2/GATA5/GATA6/HOXA5/LGR4/MEGF8/OTC/RARRES2/TBX2/TCF21/TGFB2/WNT5A/YAP1	22
BP	GO:0019370	leukotriene biosynthetic process	7/1328	21/18800	0.000416039901829688	0.00596356925369869	0.00482183556109789	GGT1/GGT3P/GGT6/GGTLC1/GGTLC2/PLA2G1B/PLA2G5	7
BP	GO:0035850	epithelial cell differentiation involved in kidney development	11/1328	48/18800	0.000416137991558131	0.00596356925369869	0.00482183556109789	BASP1/EDNRA/EDNRB/EXT1/GPR4/JAG1/LAMB2/NOTCH2/PODXL/WWTR1/YAP1	11
BP	GO:0060976	coronary vasculature development	11/1328	48/18800	0.000416137991558131	0.00596356925369869	0.00482183556109789	APLN/GATA6/GPC3/MEGF8/NRP1/PLXND1/SGCD/SMAD6/TGFBR1/TGFBR3/VEGFA	11
BP	GO:0097061	dendritic spine organization	15/1328	80/18800	0.000426332558429944	0.00609391847693935	0.004927229242842	ABI2/BAIAP2/CTNND2/DBN1/DVL1/EFNA1/FYN/HOMER1/IGF1R/ITGA3/LRRK2/SHANK3/SIPA1L1/WNT7A/ZNF365	15
BP	GO:0090288	negative regulation of cellular response to growth factor stimulus	19/1328	115/18800	0.000428528140493478	0.00610955544261396	0.00493987248952028	ADAMTS12/APLN/CRIM1/DAB2IP/DCN/EPN2/FZD1/MMRN2/PPM1A/SEMA6A/SLIT2/SMAD6/SMAD7/SMURF1/SMURF2/SOSTDC1/SPRY4/SULF2/WNT5A	19
BP	GO:0072659	protein localization to plasma membrane	36/1328	283/18800	0.000437249601526194	0.00621791356426736	0.00502748529690037	ANK3/AR/ARHGEF16/ATP1B1/ATP2C2/CDH1/CRB3/EGFR/EHD2/EHD3/EMP2/F11R/GAS6/GGA1/GPR158/ITGA3/KIF13A/KRT18/PALM/PKP2/PRKCE/PRKCZ/RAB15/RAB40AL/RAB40B/RAMP2/RAMP3/ROCK2/SMURF1/SPTBN1/TMEM88/TSPAN15/TTC7B/VAMP5/WNT3A/ZDHHC3	36
BP	GO:0031128	developmental induction	9/1328	34/18800	0.000444308061049059	0.00630212917283396	0.00509557770916406	AR/BMP2/FZD5/GATA5/HIPK1/ROBO1/ROBO2/WNT3A/WNT5A	9
BP	GO:0070304	positive regulation of stress-activated protein kinase signaling cascade	21/1328	134/18800	0.000458609730709829	0.00648839175131814	0.00524618005591802	AGER/ANKRD6/BMP2/DAB2IP/FLT4/IL1A/LEP/MAP3K3/PLCB1/SASH1/SEMA4C/SH3RF1/TAOK3/TGFB2/TLR3/TPD52L1/TRAF6/VEGFA/WNT5A/WNT7A/ZNF622	21
BP	GO:1990778	protein localization to cell periphery	41/1328	337/18800	0.000464256223970056	0.00655156493164868	0.00529725864232608	ANK3/AR/ARHGEF16/ATP1B1/ATP2C2/CAV1/CDH1/CRB3/EGFR/EHD2/EHD3/EMP2/EPB41L2/F11R/GAS6/GGA1/GPC4/GPR158/ITGA3/KIF13A/KRT18/PALM/PKP2/PRKCE/PRKCZ/RAB15/RAB40AL/RAB40B/RAMP2/RAMP3/ROCK2/SLC1A1/SMURF1/SPTBN1/TMEM88/TSPAN15/TTC7B/TUB/VAMP5/WNT3A/ZDHHC3	41
BP	GO:0120162	positive regulation of cold-induced thermogenesis	17/1328	98/18800	0.000472958004954343	0.00665742410019489	0.00538285092467406	ACADL/ADIPOR2/ADRB1/CAV1/EHMT1/EPAS1/FH/GRB10/HADH/IGF1R/IL4R/LEP/PPARGC1A/PRDM16/PRKAB1/THRA/VEGFA	17
BP	GO:0030038	contractile actin filament bundle assembly	18/1328	107/18800	0.000480240276745802	0.00672578933038438	0.00543812753571801	ARHGAP6/ARHGEF10/ARHGEF5/ARRB1/CGNL1/DLC1/ELN/F11R/LIMCH1/NRP1/PHACTR1/RAC1/RAPGEF3/ROCK2/SDC4/TGFBR1/TJP1/TNFAIP1	18
BP	GO:0043149	stress fiber assembly	18/1328	107/18800	0.000480240276745802	0.00672578933038438	0.00543812753571801	ARHGAP6/ARHGEF10/ARHGEF5/ARRB1/CGNL1/DLC1/ELN/F11R/LIMCH1/NRP1/PHACTR1/RAC1/RAPGEF3/ROCK2/SDC4/TGFBR1/TJP1/TNFAIP1	18
BP	GO:0008038	neuron recognition	11/1328	49/18800	0.000502785903931573	0.00699921294509811	0.00565920381614401	CNTN6/CRTAC1/EXT1/MEGF8/NRP1/PCDH12/ROBO1/ROBO2/ROBO4/RTN4/SEMA5A	11
BP	GO:0010862	positive regulation of pathway-restricted SMAD protein phosphorylation	11/1328	49/18800	0.000502785903931573	0.00699921294509811	0.00565920381614401	ACVRL1/BMP2/BMP3/BMP5/BMPR2/GDF10/INHBA/LEFTY2/RBPMS/TGFB2/TGFBR1	11
BP	GO:0008217	regulation of blood pressure	26/1328	183/18800	0.000503549578992814	0.00699921294509811	0.00565920381614401	ACVRL1/ADRB1/APLN/AR/BMPR2/DDAH1/EDNRA/EDNRB/EMP2/EXT1/EXT2/F2R/GAS6/GJA5/KL/LEP/LNPEP/MECP2/NAV2/NCALD/NPR1/NPR3/RAMP2/RPS6KA2/TRHDE/VEGFC	26
BP	GO:0043588	skin development	37/1328	296/18800	0.000514621673734366	0.00713522950632698	0.00576917981607473	ALOX15B/APCDD1/ARRDC3/CDH11/CDH3/DHCR24/EGFR/ERRFI1/EVPL/EXPH5/EXT1/FERMT1/FGFR2/FRAS1/GATA6/IL1A/INHBA/ITGA3/ITGA6/ITGB6/JAG1/KLK5/KRT7/KRT8/LDB2/LGR4/LRP4/PDGFA/PPL/PSEN1/ROCK2/SCEL/SOSTDC1/TGFB2/WNT5A/YAP1/ZDHHC21	37
BP	GO:0001707	mesoderm formation	14/1328	73/18800	0.000516681913944508	0.00714592991206045	0.00577783161413205	BMPR2/EPB41L5/EXT2/FGFR2/FOXF1/INHBA/ITGA3/ITGA8/KLF4/POFUT2/SMAD1/TAL1/WNT3A/WNT5A	14
BP	GO:0001843	neural tube closure	16/1328	90/18800	0.000518362599533595	0.0071513407388391	0.00578220653053971	COBL/DLC1/DVL1/FOLR1/FZD1/IFT122/LIAS/PHACTR4/RGMA/SDC4/SEMA4C/TEAD2/TGFB2/TRAF6/TWIST1/WNT5A	16
BP	GO:0008228	opsonization	6/1328	16/18800	0.000530637228677898	0.00726645449443858	0.00587528159627771	C4BPA/COLEC10/FCN3/LBP/PLA2G5/SFTPA1	6
BP	GO:0060841	venous blood vessel development	6/1328	16/18800	0.000530637228677898	0.00726645449443858	0.00587528159627771	ACVRL1/BMPR2/EFNB2/FOXF1/HEG1/VEGFA	6
BP	GO:2001212	regulation of vasculogenesis	6/1328	16/18800	0.000530637228677898	0.00726645449443858	0.00587528159627771	EMP2/HEY1/KDR/RAMP2/RRAS/TMEM100	6
BP	GO:0071900	regulation of protein serine/threonine kinase activity	44/1328	372/18800	0.000538523445525462	0.00735628332237491	0.00594791256919489	AGER/ARHGEF5/BMP2/BMPR2/CAB39L/CAV1/CCND1/CCNF/CCNY/DAB2IP/DUSP16/EGFR/FGF18/FGFR1/FLT1/FZD10/FZD4/FZD5/FZD8/GHR/HEG1/HEXIM1/HYAL2/KITLG/LATS2/LRRK2/NUP62/PDGFA/PIH1D1/PIK3R5/PKD2/PKIG/PLA2G1B/PSEN1/RASIP1/ROBO1/SASH1/SPRY4/TAOK3/TFAP4/TPD52L1/TRAF6/VEGFA/WNT5A	44
BP	GO:0003174	mitral valve development	5/1328	11/18800	0.000562338511168253	0.00762525521501011	0.00616538941597416	BMPR2/EFNA1/GJA5/SMAD6/TWIST1	5
BP	GO:0032836	glomerular basement membrane development	5/1328	11/18800	0.000562338511168253	0.00762525521501011	0.00616538941597416	COL4A3/COL4A4/EXT1/LAMB2/SULF2	5
BP	GO:0061314	Notch signaling involved in heart development	5/1328	11/18800	0.000562338511168253	0.00762525521501011	0.00616538941597416	DLL4/HEY1/HEYL/JAG1/NOTCH2	5
BP	GO:0035024	negative regulation of Rho protein signal transduction	7/1328	22/18800	0.000573225867872518	0.00775392844688045	0.006269427977245	DLC1/FLCN/HEG1/ITGA3/KANK1/RASIP1/TNFAIP1	7
BP	GO:0060021	roof of mouth development	16/1328	91/18800	0.000588444101619014	0.00792114317373556	0.00640462921026316	FOXF2/FRAS1/FZD1/INHBA/ITGB6/MEOX2/TBX2/TBX3/TCF21/TGFB2/TGFBR1/TGFBR3/TWIST1/WNT3A/WNT5A/WNT7A	16
BP	GO:0060606	tube closure	16/1328	91/18800	0.000588444101619014	0.00792114317373556	0.00640462921026316	COBL/DLC1/DVL1/FOLR1/FZD1/IFT122/LIAS/PHACTR4/RGMA/SDC4/SEMA4C/TEAD2/TGFB2/TRAF6/TWIST1/WNT5A	16
BP	GO:0001933	negative regulation of protein phosphorylation	41/1328	341/18800	0.000590035936527263	0.0079233397190804	0.00640640522392288	ADARB1/ANGPT1/BAK1/BMP2/CAV1/DAB2IP/DDIT4/DUSP16/DVL1/ENPP1/ERRFI1/GNAQ/GPRC5A/HEG1/HEXIM1/HYAL2/LATS2/LRRK2/NUP62/OCLN/PARD3/PKIG/PMEPA1/PRKCZ/PSEN1/PTPN13/PTPRB/RASIP1/RGN/SH3BP5/SH3GL2/SLIT2/SMAD6/SMAD7/SNX25/SPRED2/SPRY4/TFAP4/TWIST1/WWTR1/ZBED3	41
BP	GO:0071695	anatomical structure maturation	32/1328	246/18800	0.000602682061203012	0.00805243120406364	0.0065107819631619	ACVRL1/ADAMTS12/ANKS1A/ARCN1/BMP2/CDH3/CDH5/EDNRA/EDNRB/EPAS1/EXT1/FARP2/FERMT1/FGFR3/FZD5/GATA2/HOXA5/KDR/LEP/LRRK2/MECP2/NTN4/RPS6KA2/RUNX2/SCARF1/TAL1/TFCP2L1/TGFB2/VEGFA/WNT5A/YTHDF2/ZBTB16	32
BP	GO:0032526	response to retinoic acid	18/1328	109/18800	0.000603763435335174	0.00805243120406364	0.0065107819631619	AQP1/FGFR2/FZD10/FZD4/GATA6/HOXA2/KLF4/LEP/LTK/MICB/PDGFA/SLC6A4/TBX2/TEAD2/TIE1/WNT3A/WNT5A/YAP1	18
BP	GO:0030857	negative regulation of epithelial cell differentiation	11/1328	50/18800	0.000604004937052015	0.00805243120406364	0.0065107819631619	ACVRL1/CAV1/CCND1/ID1/IL1A/JAG1/NOTCH4/SPRED2/TBX3/VEGFA/YAP1	11
BP	GO:0010517	regulation of phospholipase activity	13/1328	66/18800	0.000620404895594115	0.008231496533409	0.00665556498421287	ARHGAP6/BICD1/EDNRA/EGFR/FGFR1/FGFR2/FGFR3/FLT1/GNAQ/P2RY6/PLA2G1B/PLA2G5/PRKCZ	13
BP	GO:0046847	filopodium assembly	13/1328	66/18800	0.000620404895594115	0.008231496533409	0.00665556498421287	BCAS3/DAAM2/DPYSL3/FGD4/FGD5/FGD6/GPM6A/MYO10/NRP1/PALM/RAB17/SRGAP2/TGFBR1	13
BP	GO:0022029	telencephalon cell migration	12/1328	58/18800	0.000625714245963002	0.00828212698833129	0.00669650216757289	CCDC141/DAB2IP/EGFR/LRRK2/NDEL1/NRG1/PSEN1/ROBO1/RTN4/SLIT2/SRGAP2/TNR	12
BP	GO:0048678	response to axon injury	15/1328	83/18800	0.000640554980619756	0.00845837600599325	0.0068390080637598	DPYSL3/FKBP1B/FLRT3/FOLR1/IGF1R/KLF4/LAMB2/NDEL1/PTN/PTPRF/RGMA/SCARF1/SLC1A1/SPP1/TNR	15
BP	GO:0022404	molting cycle process	16/1328	92/18800	0.00066647291279629	0.00875890704826594	0.00708200201674282	APCDD1/CDH3/EGFR/EXT1/FARP2/FERMT1/FGFR2/INHBA/LDB2/LGR4/LRP4/PDGFA/SOSTDC1/TGFB2/WNT5A/ZDHHC21	16
BP	GO:0022405	hair cycle process	16/1328	92/18800	0.00066647291279629	0.00875890704826594	0.00708200201674282	APCDD1/CDH3/EGFR/EXT1/FARP2/FERMT1/FGFR2/INHBA/LDB2/LGR4/LRP4/PDGFA/SOSTDC1/TGFB2/WNT5A/ZDHHC21	16
BP	GO:0060037	pharyngeal system development	8/1328	29/18800	0.00068170779217456	0.00891686654575498	0.00720971994702986	BMP5/BMPR2/EDNRA/FOLR1/HOXA2/PLXNA2/TGFB2/TGFBR1	8
BP	GO:0060441	epithelial tube branching involved in lung morphogenesis	8/1328	29/18800	0.00068170779217456	0.00891686654575498	0.00720971994702986	EXT1/FGFR2/FOXF1/HHIP/HOXA5/NKX2-1/TBX2/YAP1	8
BP	GO:0055002	striated muscle cell development	13/1328	67/18800	0.000720788115327949	0.00939489402223729	0.00759622839310093	ANKRD1/CAPN3/KRT19/NEBL/OBSCN/OBSL1/PGM5/SDC1/TCAP/TMOD2/TMOD3/TNNT1/TTN	13
BP	GO:0032330	regulation of chondrocyte differentiation	11/1328	51/18800	0.000721641697344588	0.00939489402223729	0.00759622839310093	ACVRL1/ADAMTS12/EFEMP1/FGF18/MBOAT2/RUNX2/SMAD7/SOX5/TGFBR1/ZBTB16/ZNF219	11
BP	GO:0035050	embryonic heart tube development	15/1328	84/18800	0.00072979036742778	0.00947872922190743	0.00766401322628459	EDNRA/FOLR1/IFT122/MEGF8/MICAL2/NDRG4/NOTCH2/PKD2/PSEN1/TBX2/TBX3/TEAD2/WNT3A/WNT5A/YAP1	15
BP	GO:0031102	neuron projection regeneration	12/1328	59/18800	0.000735751930174237	0.00953383225408018	0.00770856670571139	FKBP1B/FOLR1/IGF1R/KLF4/LAMB2/NDEL1/PTN/PTPRF/RGMA/SCARF1/SPP1/TNR	12
BP	GO:0098773	skin epidermis development	16/1328	93/18800	0.000753163936242104	0.00973670673752613	0.00787260058493771	APCDD1/CDH3/EGFR/EXT1/FERMT1/FGFR2/GATA6/INHBA/LDB2/LGR4/LRP4/PDGFA/SOSTDC1/TGFB2/WNT5A/ZDHHC21	16
BP	GO:1901550	regulation of endothelial cell development	6/1328	17/18800	0.000771305861278996	0.0099249705490796	0.00802482102588478	CDH5/F11R/PLCB1/ROCK2/VEGFA/ZDHHC21	6
BP	GO:1903140	regulation of establishment of endothelial barrier	6/1328	17/18800	0.000771305861278996	0.0099249705490796	0.00802482102588478	CDH5/F11R/PLCB1/ROCK2/VEGFA/ZDHHC21	6
BP	GO:0090257	regulation of muscle system process	32/1328	250/18800	0.000795921787681321	0.0102180144316681	0.00826176124639968	ABCC8/ADA/ADRA2C/ATP1B1/CALCRL/CAMK2D/CAV1/DMPK/DOCK4/EHD3/ERRFI1/F2R/FBXO32/FKBP1B/GATA5/GJA5/GTF2IRD1/HDAC4/LMCD1/NOL3/NPNT/PDE9A/PI16/PKP2/PLCE1/PRKG1/ROCK2/SMAD7/TNNC1/TNNT1/TRPC3/ZDHHC21	32
BP	GO:0060443	mammary gland morphogenesis	10/1328	44/18800	0.000809252189271983	0.0103651562164028	0.00838073253020214	AR/BTRC/CAV1/DDR1/FGFR2/RXFP1/SOSTDC1/TBX2/TBX3/WNT5A	10
BP	GO:0050921	positive regulation of chemotaxis	21/1328	140/18800	0.000827563521232034	0.0105752702505826	0.00855061993802683	AGER/BMPR2/CDH13/DAPK2/FGF18/FGFR1/GAS6/KDR/LBP/MEGF8/NRP1/PRKD1/PTN/RAC1/RARRES2/S100A14/SEMA5A/SLIT2/VEGFA/VEGFC/WNT5A	21
BP	GO:0060193	positive regulation of lipase activity	13/1328	68/18800	0.000834489090009189	0.0106027380694517	0.00857282900447251	ARHGAP6/EDNRA/EGFR/FGFR1/FGFR2/FGFR3/FLT1/GNAQ/GPIHBP1/P2RY6/PLA2G1B/PLA2G5/PRKCZ	13
BP	GO:0061180	mammary gland epithelium development	13/1328	68/18800	0.000834489090009189	0.0106027380694517	0.00857282900447251	AR/ATP2C2/BTRC/CCND1/DDR1/FGFR2/FOXF1/HOXA5/ROBO1/RTN4/SOSTDC1/TBX3/WNT5A	13
BP	GO:0051222	positive regulation of protein transport	36/1328	293/18800	0.000835448347701118	0.0106027380694517	0.00857282900447251	ADCY8/ANK3/ANKRD1/APBB1/ARHGEF5/BCAS3/CDH1/EXPH5/FYN/FZD5/GAS6/GLUL/HCLS1/HPS4/HYAL2/IL1A/LEP/LRRC8A/MYH10/MYO1C/PFKFB2/PFKM/PLA2G1B/PPM1A/PRKCE/PRKCZ/PRKD1/PSEN1/RAPGEF3/TGFB2/TMEM30B/TTN/UNC13B/VEGFC/VSNL1/YWHAE	36
BP	GO:0045862	positive regulation of proteolysis	43/1328	369/18800	0.000839825490334017	0.0106339547246403	0.00859806918726967	AGER/ANTXR1/BAK1/BTRC/CAPN3/CAV1/CHFR/CIDEB/CLEC3B/COL4A3/CSNK1E/DAB2IP/DIABLO/DLC1/DVL1/EFNA1/F2R/FBXW11/FGFR4/FYN/LRRK2/MAGEF1/MDM2/NUPR1/PDCD2/PSEN1/RGMA/RGN/RNF139/RNF180/RNF217/ROBO1/ROCK2/SH3D19/SH3RF1/SLC1A1/SMAD7/SMURF1/SNX9/TFAP4/UACA/UBQLN2/WNT3A	43
BP	GO:0035282	segmentation	17/1328	103/18800	0.000851544180588472	0.0107577768235619	0.00869818537179449	BASP1/COBL/EPB41L5/FOXF1/FZD5/HOXA2/IRX2/MEOX2/NRP1/PLXNA2/PSEN1/SEMA3F/TBX3/TCAP/WNT3A/WNT5A/XRCC2	17
BP	GO:0007584	response to nutrient	22/1328	150/18800	0.000857180257873949	0.0107798678235123	0.00871604701884001	A2M/BCHE/CCND1/CYP1B1/DCPS/F5/FKBP1B/FOLR1/GAS6/IGF1R/IL1A/KANK2/KL/LEP/LPL/OTC/PHEX/SHANK2/SLC6A4/SPP1/TRIM24/XBP1	22
BP	GO:0043535	regulation of blood vessel endothelial cell migration	22/1328	150/18800	0.000857180257873949	0.0107798678235123	0.00871604701884001	ACVRL1/ANGPT1/ANGPT2/CARD10/DLL4/EFNA1/FGF18/FGFR1/GATA2/KDR/KLF4/MAP3K3/MECP2/MEOX2/MMRN2/NRP1/PLK2/PRKD1/RHOJ/STARD13/VEGFA/VEGFC	22
BP	GO:0043506	regulation of JUN kinase activity	12/1328	60/18800	0.000861508951539452	0.0108097933150177	0.00874024323305089	AGER/ARHGEF5/DAB2IP/DUSP16/FZD10/FZD4/FZD5/FZD8/SASH1/TAOK3/TRAF6/WNT5A	12
BP	GO:0003161	cardiac conduction system development	9/1328	37/18800	0.000869763017273607	0.0108397880759538	0.0087644954549629	GATA6/GJA5/HEY1/HOPX/MAML1/NOTCH2/NRG1/SMAD1/TBX3	9
BP	GO:0010092	specification of animal organ identity	9/1328	37/18800	0.000869763017273607	0.0108397880759538	0.0087644954549629	AR/BMP2/EXT1/FGFR2/GATA5/ROBO1/ROBO2/WNT3A/WNT5A	9
BP	GO:0048009	insulin-like growth factor receptor signaling pathway	9/1328	37/18800	0.000869763017273607	0.0108397880759538	0.0087644954549629	AR/BMP2/BMP5/CDH3/CRIM1/GHR/GRB10/IGF1R/PLCB1	9
BP	GO:0140058	neuron projection arborization	8/1328	30/18800	0.000872633426732644	0.0108511770956485	0.00877370403087341	DVL1/FZD4/LRRK2/NRP1/PHACTR1/PTN/WNT5A/ZNF365	8
BP	GO:0050772	positive regulation of axonogenesis	14/1328	77/18800	0.000901379782911245	0.0111666283624709	0.00902876171050278	BMPR2/CDKL5/DBN1/MEGF8/NDEL1/NRP1/PLXNA2/PLXND1/ROBO1/ROBO2/SEMA5A/SLIT2/VEGFA/WNT3A	14
BP	GO:0007162	negative regulation of cell adhesion	37/1328	305/18800	0.000903924536944037	0.0111666283624709	0.00902876171050278	ACVRL1/ADAMDEC1/ANGPT1/ANGPT2/ARHGAP6/ARHGDIB/BCAS3/BMP2/CD274/CDH1/CDH13/CYP1B1/DLC1/EPB41L5/ERBB3/FAM107A/FZD4/IL4R/JAG1/KANK1/KLF4/NOTCH4/PLXNA2/PLXND1/PODXL/PRKG1/SDC4/SEMA3E/SEMA5A/SEMA6A/SERPINE2/SFTPD/SMAD7/SPRY4/TNR/VEGFA/YTHDF2	37
BP	GO:0045602	negative regulation of endothelial cell differentiation	5/1328	12/18800	0.000908068768747633	0.0111666283624709	0.00902876171050278	ACVRL1/ID1/JAG1/NOTCH4/VEGFA	5
BP	GO:0048680	positive regulation of axon regeneration	5/1328	12/18800	0.000908068768747633	0.0111666283624709	0.00902876171050278	FKBP1B/IGF1R/NDEL1/PTN/SCARF1	5
BP	GO:0150065	regulation of deacetylase activity	5/1328	12/18800	0.000908068768747633	0.0111666283624709	0.00902876171050278	C6orf89/CAMK2D/LRRK2/PRKD1/VEGFA	5
BP	GO:0097191	extrinsic apoptotic signaling pathway	29/1328	221/18800	0.000923507740455468	0.0113313582490399	0.00916195382939053	AR/BAK1/BMP5/CAV1/DAB2IP/DIABLO/ERBB3/FGFR1/FGFR3/HIPK1/HYAL2/IL1A/INHBA/ITGA6/KITLG/KRT18/NOL3/NRP1/PDIA3/PPP2R1B/SH3RF1/TGFB2/TGFBR1/TIMP3/TLR3/UNC5B/WWOX/YAP1/ZDHHC3	29
BP	GO:0008016	regulation of heart contraction	28/1328	211/18800	0.00094178046521324	0.0115300539957453	0.00932260899688254	ABCC9/ADA/ADORA3/ADRB1/APLN/ATP1A3/ATP1B1/CACNA1D/CAMK2D/CAV1/CXADR/DMPK/EDNRA/EDNRB/EHD3/EPAS1/FKBP1B/GJA5/HOPX/MDM2/PKP2/SCN4B/SLC1A1/SMAD7/TBX2/TGFB2/THRA/YWHAE	28
BP	GO:0001841	neural tube formation	17/1328	104/18800	0.000952291373552813	0.0116330571756033	0.00940589207357984	BMP5/COBL/DLC1/DVL1/FOLR1/FZD1/IFT122/LIAS/PHACTR4/RGMA/SDC4/SEMA4C/TEAD2/TGFB2/TRAF6/TWIST1/WNT5A	17
BP	GO:1902895	positive regulation of miRNA transcription	10/1328	45/18800	0.000975520629459662	0.0118906316724907	0.00961415357200269	APLN/ATOH8/BMP2/GATA2/KLF4/NR3C1/SMAD1/SMAD6/TEAD1/TGFB2	10
BP	GO:0001704	formation of primary germ layer	19/1328	123/18800	0.00100183642608619	0.0121658830713421	0.00983670770473119	ATOH8/BMPR2/COL12A1/EPB41L5/EXT2/FGFR2/FOXF1/GATA6/INHBA/ITGA3/ITGA8/KLF4/LAMA3/LAMB3/POFUT2/SMAD1/TAL1/WNT3A/WNT5A	19
BP	GO:0007611	learning or memory	33/1328	264/18800	0.00100418979284736	0.0121658830713421	0.00983670770473119	ABCC8/ADCY3/ADCY8/AFF2/AGER/ATP8A1/BCHE/BTBD9/CHST10/EGFR/FYN/GRIA1/ITGA3/ITGA8/MECP2/MEIS2/MME/NDRG4/NRXN3/PLCB1/PLK2/PRKCZ/PSEN1/PTN/RAPGEF3/SHANK2/SHANK3/SLC1A1/SLC6A4/THRA/TMOD2/TNR/VLDLR	33
BP	GO:0021885	forebrain cell migration	12/1328	61/18800	0.00100468345594567	0.0121658830713421	0.00983670770473119	CCDC141/DAB2IP/EGFR/LRRK2/NDEL1/NRG1/PSEN1/ROBO1/RTN4/SLIT2/SRGAP2/TNR	12
BP	GO:0001759	organ induction	7/1328	24/18800	0.00102686898973668	0.0124074409958162	0.0100320190259793	AR/BMP2/GATA5/ROBO1/ROBO2/WNT3A/WNT5A	7
BP	GO:0001946	lymphangiogenesis	6/1328	18/18800	0.00108825627253479	0.0130903898384343	0.0105842163554065	ACVRL1/BMPR2/CLEC14A/FLT4/TIE1/VEGFC	6
BP	GO:0030903	notochord development	6/1328	18/18800	0.00108825627253479	0.0130903898384343	0.0105842163554065	COBL/COL13A1/EFNA1/TEAD2/WNT5A/YAP1	6
BP	GO:0044706	multi-multicellular organism process	28/1328	213/18800	0.00109047243154646	0.0130903898384343	0.0105842163554065	ABCC8/ACR/ANGPT2/AQP4/AR/ARHGDIB/BMPR2/CLIC5/COL16A1/DDR1/EMP2/EPOR/HPGD/ITGA3/LEP/LNPEP/MAGED2/PTN/RXFP1/SERPINE2/SLC2A1/SLC6A4/SMURF2/SPP1/STOX2/TEAD3/THBD/VEGFA	28
BP	GO:0035767	endothelial cell chemotaxis	8/1328	31/18800	0.00110415359001622	0.0131225903386954	0.010610252024758	FGF18/FGFR1/KDR/NRP1/PLEKHG5/PRKD1/SEMA5A/VEGFA	8
BP	GO:0061311	cell surface receptor signaling pathway involved in heart development	8/1328	31/18800	0.00110415359001622	0.0131225903386954	0.010610252024758	BMP2/DLL4/HEY1/HEYL/JAG1/NOTCH2/WNT3A/WNT5A	8
BP	GO:0070633	transepithelial transport	8/1328	31/18800	0.00110415359001622	0.0131225903386954	0.010610252024758	ABCB1/ABCG2/AQP1/CXADR/EDNRB/P2RY6/SLC1A1/SLC1A3	8
BP	GO:0150117	positive regulation of cell-substrate junction organization	8/1328	31/18800	0.00110415359001622	0.0131225903386954	0.010610252024758	COL16A1/EPB41L5/KDR/NRP1/RAC1/SDC4/TEK/VEGFA	8
BP	GO:0003143	embryonic heart tube morphogenesis	13/1328	70/18800	0.00110735165497826	0.0131225903386954	0.010610252024758	FOLR1/MEGF8/MICAL2/NDRG4/NOTCH2/PKD2/PSEN1/TBX2/TBX3/TEAD2/WNT3A/WNT5A/YAP1	13
BP	GO:1904888	cranial skeletal system development	13/1328	70/18800	0.00110735165497826	0.0131225903386954	0.010610252024758	CHST11/COLEC10/EDNRA/EXT1/FGFR2/FOXN3/FREM1/HOXA2/MEGF8/RUNX2/TGFB2/TGFBR1/TWIST1	13
BP	GO:0099173	postsynapse organization	23/1328	163/18800	0.00113445905002429	0.0134151596832296	0.0108468085581943	ABI2/BAIAP2/CDKL5/CTNND2/DBN1/DVL1/EFNA1/FARP1/FYN/HOMER1/IGF1R/ITGA3/LRP4/LRRK2/NRP1/OPHN1/SEMA3F/SHANK2/SHANK3/SIPA1L1/WNT5A/WNT7A/ZNF365	23
BP	GO:0090596	sensory organ morphogenesis	33/1328	266/18800	0.00114224316541768	0.0134784693519287	0.0108979975020814	ABI2/BAK1/BCAR3/CHRNA10/DVL1/EDNRA/EFEMP1/FGFR2/FOXF2/FZD5/GATA2/HIPK1/HOXA2/IFT122/ITGA8/JAG1/KDR/MYO7A/NOTCH2/OBSL1/PDZD7/PHACTR4/PTPRM/SHROOM2/SLC1A1/TBX2/TBX3/TCAP/TSPAN12/TWIST1/VEGFA/WNT3A/WNT5A	33
BP	GO:1904951	positive regulation of establishment of protein localization	37/1328	309/18800	0.00114762990359597	0.0135132812003041	0.0109261445732905	ADCY8/ANK3/ANKRD1/APBB1/ARHGEF5/BCAS3/CDH1/DKC1/EXPH5/FYN/FZD5/GAS6/GLUL/HCLS1/HPS4/HYAL2/IL1A/LEP/LRRC8A/MYH10/MYO1C/PFKFB2/PFKM/PLA2G1B/PPM1A/PRKCE/PRKCZ/PRKD1/PSEN1/RAPGEF3/TGFB2/TMEM30B/TTN/UNC13B/VEGFC/VSNL1/YWHAE	37
BP	GO:1901184	regulation of ERBB signaling pathway	14/1328	79/18800	0.00117023096235384	0.0137502138076576	0.0111177161008639	AFAP1L2/BCAR3/CDH13/DAB2IP/DGKD/EGFR/ERRFI1/GPRC5A/ITGA1/NUP62/PSEN1/RHBDF1/RHBDF2/RTN4	14
BP	GO:0048592	eye morphogenesis	22/1328	154/18800	0.0012207458841346	0.014313166049712	0.0115728903471014	ABI2/BAK1/BCAR3/EFEMP1/FOXF2/FZD5/HIPK1/IFT122/JAG1/KDR/MYO7A/NOTCH2/OBSL1/PHACTR4/PTPRM/SHROOM2/SLC1A1/TBX2/TSPAN12/TWIST1/VEGFA/WNT5A	22
BP	GO:1902903	regulation of supramolecular fiber organization	43/1328	376/18800	0.00122330340922529	0.014313166049712	0.0115728903471014	ABI2/ARHGAP6/ARHGEF10/ARHGEF5/ARPC2/ARPC5L/ATXN7/BAIAP2/CDH5/CGNL1/CIT/CRYAB/DAAM2/DBN1/DLC1/ELN/F11R/HCLS1/ID1/KANK1/KATNB1/LIMCH1/MAP2/MECP2/NRP1/OCLN/PLEKHG2/PLEKHH2/PRKCE/PSEN1/RAC1/RAPGEF3/ROCK2/SDC4/SEMA5A/SHANK3/SLIT2/SNX9/SPTBN1/TGFBR1/TJP1/TMOD2/TMOD3	43
BP	GO:0031647	regulation of protein stability	36/1328	300/18800	0.00127811666591221	0.0149230211139981	0.0120659878045119	ATP1B1/BAG1/BMP2/BTRC/CAPN3/CHEK2/CHFR/CRYAB/CTNND1/DVL1/EFNA1/FAM107A/FBXW11/GNAQ/GNL3L/GPIHBP1/HDAC8/HPS4/LRRK2/LSS/MDM2/NEDD4L/PARVA/PPARGC1A/PRKD1/RNF128/RNF139/RTN4/SERF1B/SMAD7/TBL1X/TMEM88/TRIM24/USP40/WFS1/ZBED3	36
BP	GO:0044703	multi-organism reproductive process	27/1328	205/18800	0.00128781657267912	0.0149958873302671	0.0121249036815415	ABCC8/ANGPT2/AQP4/AR/ARHGDIB/BMPR2/CLIC5/COL16A1/DDR1/EMP2/EPOR/HPGD/ITGA3/LEP/LNPEP/MAGED2/PTN/RXFP1/SERPINE2/SLC2A1/SLC6A4/SMURF2/SPP1/STOX2/TEAD3/THBD/VEGFA	27
BP	GO:0070372	regulation of ERK1 and ERK2 cascade	37/1328	311/18800	0.00128976528246256	0.0149958873302671	0.0121249036815415	AGER/ANGPT1/ARRB1/BMP2/CHRNA10/DAB2IP/EGFR/ERRFI1/F2R/FGF18/FGFR2/FGFR3/FGFR4/FLCN/FLT4/GAS6/IL1A/KDR/LMO3/NDRG2/NDRG4/NOTCH2/NPNT/NRG1/NRP1/P2RY6/PDGFA/PLA2G5/PRKCZ/RAMP3/ROS1/RRAS/SEMA6A/SPRED2/SPRY4/TEK/TIMP3	37
BP	GO:0008544	epidermis development	41/1328	355/18800	0.00130092907893328	0.0150940432463682	0.0122042675099225	ALOX15B/APCDD1/CDH3/CST6/EGFR/ERRFI1/EVPL/EXPH5/EXT1/FERMT1/FGFR2/GATA6/IL1A/INHBA/JAG1/KLF4/KLF7/KLK5/KRT7/KRT8/LAMA3/LAMB3/LAMC2/LDB2/LGR4/LRP4/MYO7A/PDGFA/PDZD7/PPL/RBP2/ROCK2/SCEL/SFRP4/SOSTDC1/SULT2B1/SVEP1/TGFB2/WNT5A/YAP1/ZDHHC21	41
BP	GO:0035265	organ growth	24/1328	175/18800	0.0013387297869224	0.0154517554942994	0.0124934952465913	AR/BASP1/DDR2/EVC/EXT1/FGFR2/FGFR3/GATA6/HEG1/LATS2/LEP/NDRG4/PI16/SLC6A4/SMAD1/SORBS2/TBX2/TGFB2/TGFBR1/TGFBR3/WWC2/WWC3/YAP1/ZFPM2	24
BP	GO:0006929	substrate-dependent cell migration	7/1328	25/18800	0.00134011799364551	0.0154517554942994	0.0124934952465913	ANKS1A/EPB41L5/NRP1/OPHN1/ROBO1/SLIT2/VEGFC	7
BP	GO:0086064	cell communication by electrical coupling involved in cardiac conduction	7/1328	25/18800	0.00134011799364551	0.0154517554942994	0.0124934952465913	ATP1A3/ATP1B1/CAMK2D/CAV1/FKBP1B/GJA5/PKP2	7
BP	GO:0001942	hair follicle development	15/1328	89/18800	0.00135056931698614	0.0155399531784339	0.0125648073604738	APCDD1/CDH3/EGFR/EXT1/FERMT1/FGFR2/INHBA/LDB2/LGR4/LRP4/PDGFA/SOSTDC1/TGFB2/WNT5A/ZDHHC21	15
BP	GO:0030947	regulation of vascular endothelial growth factor receptor signaling pathway	8/1328	32/18800	0.00138216887941894	0.0157562924398402	0.0127397281670468	ARNT/DAB2IP/EPN2/FGF18/FZD4/GRB10/MMRN2/VEGFC	8
BP	GO:0060914	heart formation	8/1328	32/18800	0.00138216887941894	0.0157562924398402	0.0127397281670468	BMP2/EXT1/FOLR1/GATA5/ROBO1/ROBO2/WNT3A/WNT5A	8
BP	GO:1901889	negative regulation of cell junction assembly	8/1328	32/18800	0.00138216887941894	0.0157562924398402	0.0127397281670468	ACVRL1/ARHGAP6/BCAS3/DLC1/FAM107A/ROBO2/ROCK2/WNT5A	8
BP	GO:0035331	negative regulation of hippo signaling	5/1328	13/18800	0.00139014607463095	0.0157562924398402	0.0127397281670468	CIT/LIMD1/SHANK2/WWC2/WWC3	5
BP	GO:0055062	phosphate ion homeostasis	5/1328	13/18800	0.00139014607463095	0.0157562924398402	0.0127397281670468	ABCC6/ENPP1/FGFR4/SFRP4/SLC34A2	5
BP	GO:0070572	positive regulation of neuron projection regeneration	5/1328	13/18800	0.00139014607463095	0.0157562924398402	0.0127397281670468	FKBP1B/IGF1R/NDEL1/PTN/SCARF1	5
BP	GO:0072506	trivalent inorganic anion homeostasis	5/1328	13/18800	0.00139014607463095	0.0157562924398402	0.0127397281670468	ABCC6/ENPP1/FGFR4/SFRP4/SLC34A2	5
BP	GO:0120163	negative regulation of cold-induced thermogenesis	10/1328	47/18800	0.00139209940416908	0.0157562924398402	0.0127397281670468	ABHD6/ADAMTS5/ARRDC3/FLCN/ID1/LAMA4/LGR4/LNPEP/NPR3/PCTP	10
BP	GO:1903036	positive regulation of response to wounding	13/1328	72/18800	0.00145091090917761	0.0163884967460265	0.0132508960726693	DUOX1/F2R/FERMT1/FKBP1B/IGF1R/KANK1/NDEL1/OCLN/PRKCE/PTN/SCARF1/THBD/XBP1	13
BP	GO:0060039	pericardium development	6/1328	19/18800	0.00149622124410935	0.0167299254432065	0.0135269577672025	BMP2/BMP5/DLL4/FLRT3/HEG1/WNT5A	6
BP	GO:0060216	definitive hemopoiesis	6/1328	19/18800	0.00149622124410935	0.0167299254432065	0.0135269577672025	GATA2/HIPK1/HOXB3/TAL1/TEK/TGFBR3	6
BP	GO:0060749	mammary gland alveolus development	6/1328	19/18800	0.00149622124410935	0.0167299254432065	0.0135269577672025	AR/CCND1/DDR1/FOXF1/HOXA5/VEGFA	6
BP	GO:0061298	retina vasculature development in camera-type eye	6/1328	19/18800	0.00149622124410935	0.0167299254432065	0.0135269577672025	ACVRL1/BMPR2/CYP1B1/FZD4/NRP1/RHOJ	6
BP	GO:0061377	mammary gland lobule development	6/1328	19/18800	0.00149622124410935	0.0167299254432065	0.0135269577672025	AR/CCND1/DDR1/FOXF1/HOXA5/VEGFA	6
BP	GO:0044089	positive regulation of cellular component biogenesis	53/1328	494/18800	0.00154616009632051	0.01725352896216	0.0139503166585309	ABCA3/ABI2/ARHGEF10/ARHGEF5/ARPC2/BAIAP2/BAK1/BCAS3/CAV1/CDH5/COBL/COL16A1/CRB3/DAB2IP/DNMT1/DPYSL3/EPB41L5/EPS8L2/FERMT1/FLRT3/GNL3L/GPM6A/HYAL1/ID1/KDR/LDB2/LIMCH1/MECP2/NDEL1/NRG1/NRP1/NUP62/OCLN/PALM/PIH1D1/PIP4K2B/PLCE1/PPP2R5B/PRKCE/RAC1/RAPGEF3/RASIP1/ROCK2/SDC1/SDC4/SNX9/STX18/TAL1/TEK/TGFBR1/UNC13B/VEGFA/WNT7A	53
BP	GO:0030278	regulation of ossification	18/1328	118/18800	0.00155515155131195	0.017319017075454	0.0140032669807418	BMP2/BMPR2/DDR2/ENPP1/GDF10/GPM6B/KL/LRP4/MGP/NBR1/PTN/RUNX2/SMAD6/SMAD7/TGFB2/TWIST1/WNT5A/ZBTB16	18
BP	GO:0050954	sensory perception of mechanical stimulus	24/1328	177/18800	0.00156660225496228	0.0174115753627671	0.0140781048542122	ALDH7A1/BACE1/CACNA1D/CCDC50/CHRNA10/CLIC5/COL4A3/EPS8L2/FYN/FZD4/GRAP/MARVELD2/MYO7A/NAV2/PCDH15/PDZD7/ROR1/SERPINB6/SERPINE2/SLC1A3/TBL1X/TIMM9/TUB/WFS1	24
BP	GO:0010719	negative regulation of epithelial to mesenchymal transition	9/1328	40/18800	0.00157867127622165	0.0175106217958505	0.014158188708851	BMP5/DAB2IP/DACT3/EFNA1/MARK1/NKX2-1/SMAD7/SPRED2/TGFB2	9
BP	GO:0031331	positive regulation of cellular catabolic process	49/1328	449/18800	0.0016027132851119	0.0177418121341928	0.0143451173328642	ARNT/CAV1/CHFR/CSNK1E/DAB2IP/DCN/DCP1B/DCPS/DND1/DVL1/ENDOG/EXOSC2/EXOSC7/FLCN/GPSM1/KDR/LRRK2/MAGEF1/MDM2/MID2/NUPR1/PAFAH1B2/PIP4K2B/PLK2/POLR2D/PRKD1/PSEN1/RGMA/RGN/RNF128/RNF139/RNF152/RNF180/RNF217/ROCK2/SAMD4A/SH3D19/SH3RF1/SMAD7/SMURF1/SNX9/SUPV3L1/TNRC6C/TRIM68/TWIST1/UBQLN2/VDAC1/VPS13D/YTHDF2	49
BP	GO:0051223	regulation of protein transport	53/1328	495/18800	0.00161615121178203	0.0178549295229943	0.0144365782390259	ABCC8/ADCY8/ANGPT1/ANK3/ANKRD1/APBB1/ARHGEF5/BCAS3/CDH1/DISP1/EXPH5/F2R/FERMT1/FKBP1B/FYN/FZD5/GAS6/GLUL/HADH/HCLS1/HPS4/HYAL2/ICA1/IL1A/KLF7/LEP/LRRC8A/LRRK2/MYH10/MYO1C/NDEL1/PARL/PFKFB2/PFKM/PKIG/PLA2G1B/PPM1A/PRKCE/PRKCZ/PRKD1/PSEN1/RAB11FIP1/RAPGEF3/RHBDF1/RHBDF2/SLC1A1/TGFB2/TMEM30B/TTN/UNC13B/VEGFC/VSNL1/YWHAE	53
BP	GO:0055078	sodium ion homeostasis	11/1328	56/18800	0.00163126449464034	0.0179860693584003	0.0145426111691281	ATP1A3/ATP1B1/EDNRA/EDNRB/EXT1/EXT2/IL1A/NEDD4L/NPR1/SCNN1A/SLC1A3	11
BP	GO:0032872	regulation of stress-activated MAPK cascade	26/1328	198/18800	0.00163636847016804	0.0180065466975238	0.0145591680929738	AGER/ANKRD6/BMP2/DAB2IP/DUSP16/EGFR/FLT4/IGF1R/IL1A/LEP/MAGI3/MAP3K3/NBR1/PLCB1/SASH1/SEMA4C/SH3RF1/TAOK3/TGFB2/TLR3/TPD52L1/TRAF6/VEGFA/WNT5A/WNT7A/ZNF622	26
BP	GO:0042058	regulation of epidermal growth factor receptor signaling pathway	13/1328	73/18800	0.00165332719147811	0.0181571338691833	0.014680925139545	AFAP1L2/BCAR3/CDH13/DAB2IP/DGKD/EGFR/ERRFI1/GPRC5A/ITGA1/NUP62/PSEN1/RHBDF1/RHBDF2	13
BP	GO:0007163	establishment or maintenance of cell polarity	28/1328	219/18800	0.00166523507425385	0.0181978957640605	0.0147138831125131	AMOTL2/AQP1/BCAS3/CAP2/CDH5/DLG3/DST/FBXW11/FERMT1/FEZ1/FOXF1/FRMD4B/IGF1R/KANK1/KIF26B/MAP4/NDEL1/NEK3/OPHN1/PARD3/PARVA/PRKCZ/RAC1/RHOBTB2/ROCK2/TEK/WNT5A/WNT7A	28
BP	GO:0050878	regulation of body fluid levels	43/1328	382/18800	0.00166666174740736	0.0181978957640605	0.0147138831125131	ADA/ADCY6/ADRA2C/APLN/AQP1/AQP4/CAV1/CCND1/CD59/DDR1/DGKD/DGKE/EDNRB/EMP2/EXT1/EXT2/F10/F11R/F2R/F5/GAS6/GJA5/GNAQ/HEG1/HPS4/HYAL2/MERTK/MYO5B/NPR1/NPR3/PAPSS2/PDGFA/PRKCE/PRKG1/SCNN1A/SERPINE2/SLC29A1/THBD/TSPAN8/VEGFA/WFS1/WNT3A/XBP1	43
BP	GO:0008277	regulation of G protein-coupled receptor signaling pathway	20/1328	138/18800	0.00167016389179711	0.0181978957640605	0.0147138831125131	ABHD6/ADA/APLN/ARRB1/ARRDC3/BICD1/GRK5/KLK5/PLCB1/PLCE1/RAMP2/RAMP3/RGS3/RGS6/RGS9/ROCK2/TMOD2/TUB/UBQLN2/ZDHHC3	20
BP	GO:0031644	regulation of nervous system process	20/1328	138/18800	0.00167016389179711	0.0181978957640605	0.0147138831125131	BAIAP2/CACNG4/DMPK/DVL1/EDNRB/F2R/HOMER1/IL1A/JAM2/LRRK2/PARD3/PRKCZ/ROCK2/SHANK3/SLC25A12/TMEM100/TMEM98/TNR/UNC13B/WNT7A	20
BP	GO:0072080	nephron tubule development	15/1328	91/18800	0.00170028037604067	0.0184897156186697	0.0149498336469211	BMP2/CTNNBIP1/GPC3/HEYL/IRX2/JAG1/KIF26B/LGR4/NOTCH2/NPNT/PKD2/TCF21/VEGFA/WWTR1/YAP1	15
BP	GO:0045879	negative regulation of smoothened signaling pathway	8/1328	33/18800	0.00171299996344273	0.018557967803345	0.0150050188551729	BTRC/ENPP1/GPC3/HHIP/IFT122/MEGF8/RUNX2/SERPINE2	8
BP	GO:0051928	positive regulation of calcium ion transport	18/1328	119/18800	0.00171406717560636	0.018557967803345	0.0150050188551729	ATP1B1/ATP2C2/BAK1/CACNA1D/CAPN3/CAV1/EHD3/F2R/HOMER1/HSPA2/P2RY6/PKD2/PLA2G1B/RAMP3/RGN/TRPC3/TRPC6/WFS1	18
BP	GO:0048596	embryonic camera-type eye morphogenesis	7/1328	26/18800	0.00172328767016276	0.018557967803345	0.0150050188551729	FOXF2/FZD5/HIPK1/PHACTR4/TBX2/TWIST1/WNT5A	7
BP	GO:0062009	secondary palate development	7/1328	26/18800	0.00172328767016276	0.018557967803345	0.0150050188551729	FZD1/ITGB6/TGFB2/TGFBR3/WNT3A/WNT5A/WNT7A	7
BP	GO:0071549	cellular response to dexamethasone stimulus	7/1328	26/18800	0.00172328767016276	0.018557967803345	0.0150050188551729	AQP1/DDIT4/ERRFI1/FBXO32/IGF1R/NR3C1/TFAP4	7
BP	GO:0072577	endothelial cell apoptotic process	12/1328	65/18800	0.00178959618783249	0.0192346908095329	0.0155521822932811	ANGPT1/BMPR2/CDH5/COL4A3/DAB2IP/GAS6/GATA2/HIPK1/KDR/RAMP2/SEMA5A/TEK	12
BP	GO:0051384	response to glucocorticoid	20/1328	139/18800	0.00182440563249777	0.0195708967849761	0.0158240211634745	A2M/ABCA3/ANXA3/AQP1/AQP4/BCHE/CCND1/CYP1B1/DDIT4/ERRFI1/FAM107A/FBXO32/FIBIN/GHR/IGF1R/MAOB/NR3C1/SDC1/SLIT2/TFAP4	20
BP	GO:0051090	regulation of DNA-binding transcription factor activity	49/1328	452/18800	0.00184068258114302	0.0197073853185699	0.0159343787759993	ADCY8/ADORA3/AGER/ANXA3/AR/ARHGEF5/ARRB1/BEX1/BMP2/BTRC/CAPN3/CAV1/CTNNBIP1/CYP1B1/DAB2IP/DDR2/ENPP1/FZD1/FZD4/GAS6/HCLS1/HDAC4/HEYL/ID1/KLF4/MED13/MID2/NUPR1/PKD2/PLA2G1B/PPARGC1A/PPP2R5B/PRKCZ/PRKD1/ROR1/RTKN2/SETD6/SFRP4/SMAD7/TAF12/TLR3/TRAF6/TRIM41/TRIM68/TWIST1/VEGFA/WFS1/WNT3A/WNT5A	49
BP	GO:0021543	pallium development	23/1328	169/18800	0.00184690371968657	0.0197358921568049	0.015957427940097	ANXA3/BTBD3/CCDC141/DAB2IP/DCLK2/EGFR/EZH1/FAT4/FEZ1/ID4/IGF1R/NDEL1/PHACTR1/PLCB1/PSEN1/ROBO1/RTN4/SLC2A1/SLIT2/SRGAP2/TACC2/WNT3A/YWHAE	23
BP	GO:0045669	positive regulation of osteoblast differentiation	13/1328	74/18800	0.00187855339546113	0.0200354944831297	0.0161996709811021	BMP2/BMPR2/CTNNBIP1/DDR2/GDF10/JAG1/NPNT/PRKD1/RUNX2/SMAD1/WWTR1/YAP1/ZHX3	13
BP	GO:0010463	mesenchymal cell proliferation	9/1328	41/18800	0.00189786125240636	0.0201638668694362	0.0163034662941139	BMP2/CTNNBIP1/FGFR2/FOXF1/GPC3/KDR/PDGFA/TBX2/WNT5A	9
BP	GO:0071548	response to dexamethasone	9/1328	41/18800	0.00189786125240636	0.0201638668694362	0.0163034662941139	AQP1/CYP1B1/DDIT4/ERRFI1/FBXO32/FIBIN/IGF1R/NR3C1/TFAP4	9
BP	GO:0021700	developmental maturation	35/1328	296/18800	0.00190589293201562	0.0202104822198061	0.0163411570703161	ACVRL1/ADAMTS12/ANKS1A/ARCN1/BMP2/CDH3/CDH5/DAB2IP/EDNRA/EDNRB/EPAS1/EXT1/FARP2/FERMT1/FGFR3/FZD5/GATA2/HOXA5/KDR/LEP/LRRK2/MECP2/NTN4/PALM/RPS6KA2/RUNX2/SCARF1/TAL1/TFCP2L1/TGFB2/UNC13B/VEGFA/WNT5A/YTHDF2/ZBTB16	35
BP	GO:0061484	hematopoietic stem cell homeostasis	6/1328	20/18800	0.00201091522942764	0.0212834653862704	0.0172087161055881	ARHGEF5/ARMCX1/EMCN/EXT1/FSTL1/MYCT1	6
BP	GO:0070302	regulation of stress-activated protein kinase signaling cascade	26/1328	201/18800	0.00202817860451134	0.0214008733659117	0.0173036461629593	AGER/ANKRD6/BMP2/DAB2IP/DUSP16/EGFR/FLT4/IGF1R/IL1A/LEP/MAGI3/MAP3K3/NBR1/PLCB1/SASH1/SEMA4C/SH3RF1/TAOK3/TGFB2/TLR3/TPD52L1/TRAF6/VEGFA/WNT5A/WNT7A/ZNF622	26
BP	GO:0003222	ventricular trabecula myocardium morphogenesis	5/1328	14/18800	0.0020374434073569	0.0214008733659117	0.0173036461629593	DLL4/HEG1/NRG1/TGFB2/TGFBR1	5
BP	GO:0009886	post-embryonic animal morphogenesis	5/1328	14/18800	0.0020374434073569	0.0214008733659117	0.0173036461629593	ATRX/BAK1/EFEMP1/KDR/MYO7A	5
BP	GO:0016322	neuron remodeling	5/1328	14/18800	0.0020374434073569	0.0214008733659117	0.0173036461629593	ANKS1A/EDNRA/FARP2/NTN4/SCARF1	5
BP	GO:0030239	myofibril assembly	12/1328	66/18800	0.00204941647499657	0.021485942855068	0.017372428979177	ANKRD1/CAPN3/KRT19/NEBL/OBSCN/OBSL1/PGM5/TCAP/TMOD2/TMOD3/TNNT1/TTN	12
BP	GO:0010717	regulation of epithelial to mesenchymal transition	16/1328	102/18800	0.00206424333711467	0.0216005538634678	0.0174650975493714	BMP2/BMP5/DAB2IP/DACT3/EFNA1/JAG1/MARK1/NKX2-1/POFUT2/SMAD7/SPRED2/TGFB1I1/TGFB2/TGFBR1/TWIST1/WWTR1	16
BP	GO:0033002	muscle cell proliferation	29/1328	233/18800	0.00209814367071785	0.0218860632886413	0.0176959457949042	ANGPT1/APLN/BMP2/BMPR2/CALCRL/CDH13/CTNNBIP1/DNMT1/ELN/FGFR2/FOXP1/GATA6/HPGD/IGF1R/NDRG2/NDRG4/NPR1/NPR3/OGN/P2RY6/PPARGC1A/PRKG1/SMAD1/TBX2/TGFB2/TGFBR1/TGFBR3/YAP1/ZFPM2	29
BP	GO:1900181	negative regulation of protein localization to nucleus	8/1328	34/18800	0.00210336670264078	0.0218860632886413	0.0176959457949042	ANGPT1/CLDN18/DCLK2/FERMT1/FLCN/LATS2/PKIG/TMEM98	8
BP	GO:2000352	negative regulation of endothelial cell apoptotic process	8/1328	34/18800	0.00210336670264078	0.0218860632886413	0.0176959457949042	ANGPT1/CDH5/GAS6/GATA2/KDR/RAMP2/SEMA5A/TEK	8
BP	GO:0060993	kidney morphogenesis	15/1328	93/18800	0.00212253826801425	0.0220441895775412	0.0178237985841527	BASP1/BMP2/CTNNBIP1/FRAS1/GCNT1/GPC3/IRX2/KIF26B/LGR4/LRRK2/NPNT/PKD2/TCF21/VEGFA/WWTR1	15
BP	GO:0120192	tight junction assembly	13/1328	75/18800	0.00212849447649956	0.0220647296573207	0.0178404062368679	CDH5/CLDN18/CLDN7/F11R/FZD5/ILDR1/MARVELD2/MYO1C/OCLN/PARD3/RAMP2/ROCK2/TJP1	13
BP	GO:0051899	membrane depolarization	14/1328	84/18800	0.00214802181639585	0.022225613794275	0.0179704888802952	ANK3/CACNA1D/CAMK2D/CAV1/CHRNA10/DCN/GJA5/KDR/LRRK2/NEDD4L/PRKCZ/SCN3A/SCN4B/SMAD7	14
BP	GO:0008360	regulation of cell shape	21/1328	151/18800	0.0021825741103386	0.0224673643482352	0.0181659559518443	BAIAP2/DLC1/F11R/FGD4/FGD5/FGD6/FYN/KDR/LIMD1/MYH10/MYO10/PALM/PALMD/PARVA/PLXNA2/PLXND1/RAC1/RHOBTB2/RHOJ/SEMA3E/VEGFA	21
BP	GO:0072012	glomerulus vasculature development	7/1328	27/18800	0.0021863588576312	0.0224673643482352	0.0181659559518443	ANGPT1/ANGPT2/EDNRA/GPR4/NOTCH2/TCF21/TEK	7
BP	GO:0097205	renal filtration	7/1328	27/18800	0.0021863588576312	0.0224673643482352	0.0181659559518443	EDNRA/EMP2/F2R/GAS6/GJA5/ITGA3/SULF2	7
BP	GO:0045761	regulation of adenylate cyclase activity	11/1328	58/18800	0.00219164156372075	0.0224673643482352	0.0181659559518443	ACR/ADORA3/ADRB1/CACNA1D/CAP2/EDNRA/EDNRB/LGR4/NPR3/PALM/RXFP1	11
BP	GO:0060997	dendritic spine morphogenesis	11/1328	58/18800	0.00219164156372075	0.0224673643482352	0.0181659559518443	ABI2/BAIAP2/CTNND2/DBN1/DVL1/EFNA1/LRRK2/SHANK3/SIPA1L1/WNT7A/ZNF365	11
BP	GO:0031670	cellular response to nutrient	9/1328	42/18800	0.0022665466681682	0.0231923760547248	0.0187521631508963	DCPS/FOLR1/GAS6/KANK2/LEP/LPL/PHEX/TRIM24/XBP1	9
BP	GO:0099054	presynapse assembly	10/1328	50/18800	0.002277517270501	0.023245676791481	0.0187952593868903	DVL1/EFNB2/FARP1/FZD1/GPC4/LRP4/PCDH17/WNT3A/WNT5A/WNT7A	10
BP	GO:0009410	response to xenobiotic stimulus	45/1328	411/18800	0.00228013850965843	0.023245676791481	0.0187952593868903	ABCA3/ABCB1/ABCC6/ABCC8/ANKRD1/BAK1/BCAR3/BCHE/BPHL/CCND1/CDH1/CDH3/CHEK2/CYP1A2/CYP1B1/CYP2B6/CYP3A5/CYP3A7/EFTUD2/FMO2/FMO5/FZD1/GAS6/GATA6/GSTA4/HADH/INHBA/ITGA3/KCNK3/LPL/MAOB/OTC/PDGFA/PON3/PTPRM/RAB6C/SHANK2/SLC1A1/SLC1A3/SLC6A4/SULT1C4/TGFB2/TLR3/VEGFC/XPC	45
BP	GO:0015698	inorganic anion transport	24/1328	182/18800	0.00228632382914773	0.0232659668925749	0.0188116649196897	ABCB1/ABCC6/ABCC9/ADAMTS8/CA2/CLCC1/CLCN4/CLIC5/ENPP1/FXYD3/LRRC8A/P2RY6/PCYOX1/SFRP4/SLC12A4/SLC1A1/SLC1A3/SLC25A3/SLC26A11/SLC26A9/SLC34A2/SLC39A8/VDAC1/VDAC2	24
BP	GO:0071300	cellular response to retinoic acid	12/1328	67/18800	0.00233929902619699	0.0237614512807482	0.0192122881272396	AQP1/FGFR2/FZD10/FZD4/HOXA2/LEP/LTK/SLC6A4/TEAD2/WNT3A/WNT5A/YAP1	12
BP	GO:0061326	renal tubule development	15/1328	94/18800	0.00236429672227368	0.0239663430164554	0.0193779530529543	BMP2/CTNNBIP1/GPC3/HEYL/IRX2/JAG1/KIF26B/LGR4/NOTCH2/NPNT/PKD2/TCF21/VEGFA/WWTR1/YAP1	15
BP	GO:1901343	negative regulation of vasculature development	21/1328	152/18800	0.00236811322989859	0.0239663430164554	0.0193779530529543	ABCC8/ANGPT2/ANGPTL7/COL4A3/DAB2IP/DCN/EPN2/GPR4/GTF2I/HOXA5/KLF4/MECP2/NPR1/PLK2/PTPRM/ROCK2/SEMA3E/SEMA6A/TEK/TGFB2/TIE1	21
BP	GO:0009952	anterior/posterior pattern specification	27/1328	214/18800	0.00241452123310943	0.0243915022929415	0.0197217149900223	BASP1/BMP2/BMPR2/BPTF/COBL/CTNNBIP1/EPB41L5/FOXF1/FZD5/GPC3/HEY1/HEYL/HIPK1/HOXA2/HOXA4/HOXA5/HOXB3/MEOX2/PLXNA2/PSEN1/TBX3/TCAP/TGFBR1/WNT3A/WNT5A/XRCC2/ZBTB16	27
BP	GO:0055001	muscle cell development	24/1328	183/18800	0.00245978949063995	0.0248036227547076	0.0200549344117248	ANKRD1/CAPN3/CXADR/EDNRA/HOMER1/KRT19/MAML1/NEBL/OBSCN/OBSL1/PGM5/PI16/RAMP2/SDC1/SGCB/SGCD/SORBS2/TBX3/TCAP/TMOD2/TMOD3/TNNT1/TTN/VEGFA	24
BP	GO:1902893	regulation of miRNA transcription	11/1328	59/18800	0.00252528293807515	0.0254178206434933	0.0205515432537972	APLN/ATOH8/BMP2/GATA2/GATA6/KLF4/NR3C1/SMAD1/SMAD6/TEAD1/TGFB2	11
BP	GO:0050680	negative regulation of epithelial cell proliferation	22/1328	163/18800	0.00254621388707585	0.0255820692350048	0.0206843462222409	ACVRL1/AR/ATOH8/CAV1/COL4A3/DAB2IP/DLL4/EFNB2/FGFR2/FLT1/GPC3/LIMS2/MCC/MMRN2/NUPR1/PTPRM/RGN/ROBO1/TGFB2/TGFBR1/TGFBR3/WNT5A	22
BP	GO:0001569	branching involved in blood vessel morphogenesis	8/1328	35/18800	0.00256036240505309	0.0255851709881522	0.0206868541404005	DLL4/EDNRA/KDR/NOTCH4/NRP1/PLXND1/SEMA3E/VEGFA	8
BP	GO:0034260	negative regulation of GTPase activity	8/1328	35/18800	0.00256036240505309	0.0255851709881522	0.0206868541404005	BCAS3/DAB2IP/F11R/FZD10/GPSM1/LRRK2/RASA4/RGN	8
BP	GO:0048048	embryonic eye morphogenesis	8/1328	35/18800	0.00256036240505309	0.0255851709881522	0.0206868541404005	EFEMP1/FOXF2/FZD5/HIPK1/PHACTR4/TBX2/TWIST1/WNT5A	8
BP	GO:0030010	establishment of cell polarity	20/1328	143/18800	0.00256764848431815	0.0256118318237922	0.0207084107216874	AMOTL2/BCAS3/CDH5/FBXW11/FERMT1/FEZ1/FOXF1/FRMD4B/IGF1R/KANK1/KIF26B/MAP4/NDEL1/NEK3/OPHN1/PARD3/PRKCZ/ROCK2/WNT5A/WNT7A	20
BP	GO:0070371	ERK1 and ERK2 cascade	38/1328	335/18800	0.00262754421322801	0.0260561703656043	0.0210676800268518	AGER/ANGPT1/ARRB1/BMP2/CHRNA10/DAB2IP/EGFR/ERRFI1/F2R/FGF18/FGFR2/FGFR3/FGFR4/FLCN/FLT4/GAS6/GRB10/IL1A/KDR/LMO3/NDRG2/NDRG4/NOTCH2/NPNT/NRG1/NRP1/P2RY6/PDGFA/PLA2G5/PRKCZ/RAMP3/ROS1/RRAS/SEMA6A/SPRED2/SPRY4/TEK/TIMP3	38
BP	GO:0003091	renal water homeostasis	6/1328	21/18800	0.00264886536046683	0.0260561703656043	0.0210676800268518	ADCY6/AQP1/AQP4/HYAL2/MYO5B/WFS1	6
BP	GO:0035330	regulation of hippo signaling	6/1328	21/18800	0.00264886536046683	0.0260561703656043	0.0210676800268518	CIT/LIMD1/SCHIP1/SHANK2/WWC2/WWC3	6
BP	GO:0038083	peptidyl-tyrosine autophosphorylation	6/1328	21/18800	0.00264886536046683	0.0260561703656043	0.0210676800268518	CAV1/DDR1/EGFR/IGF1R/KDR/VEGFA	6
BP	GO:0045056	transcytosis	6/1328	21/18800	0.00264886536046683	0.0260561703656043	0.0210676800268518	AGER/GPIHBP1/IGF1R/MAL2/PIGR/RAB17	6
BP	GO:0150105	protein localization to cell-cell junction	6/1328	21/18800	0.00264886536046683	0.0260561703656043	0.0210676800268518	CDH5/CGNL1/F11R/ILDR1/TJP1/TJP2	6
BP	GO:0042303	molting cycle	17/1328	114/18800	0.0026497800371801	0.0260561703656043	0.0210676800268518	APCDD1/CDH3/EGFR/EXT1/FARP2/FERMT1/FGFR2/INHBA/LDB2/LGR4/LRP4/PDGFA/PPP1R13L/SOSTDC1/TGFB2/WNT5A/ZDHHC21	17
BP	GO:0042633	hair cycle	17/1328	114/18800	0.0026497800371801	0.0260561703656043	0.0210676800268518	APCDD1/CDH3/EGFR/EXT1/FARP2/FERMT1/FGFR2/INHBA/LDB2/LGR4/LRP4/PDGFA/PPP1R13L/SOSTDC1/TGFB2/WNT5A/ZDHHC21	17
BP	GO:0043627	response to estrogen	12/1328	68/18800	0.00266175829823723	0.0261276310124313	0.0211254594326793	AR/BCAS3/CAV1/CCND1/GATA6/IL4R/KRT19/SLC34A2/SMAD6/TRIM24/WNT7A/ZNF366	12
BP	GO:0001709	cell fate determination	9/1328	43/18800	0.00268995692849598	0.0263112894628549	0.02127395621534	GATA2/GATA6/HOXA2/JAG1/KLF4/NOTCH2/NOTCH4/TBX2/WNT7A	9
BP	GO:0007528	neuromuscular junction development	9/1328	43/18800	0.00268995692849598	0.0263112894628549	0.02127395621534	ANK3/CACNB4/DVL1/F2R/LAMB2/LRP4/LRRK2/PDZRN3/UNC13B	9
BP	GO:0001838	embryonic epithelial tube formation	18/1328	124/18800	0.002729154074872	0.0266476910197889	0.0215459532226737	BMP5/COBL/DLC1/DVL1/FOLR1/FZD1/IFT122/IRX2/LIAS/PHACTR4/RGMA/SDC4/SEMA4C/TEAD2/TGFB2/TRAF6/TWIST1/WNT5A	18
BP	GO:0042059	negative regulation of epidermal growth factor receptor signaling pathway	7/1328	28/18800	0.00273984117854263	0.0266581739933288	0.0215544292162356	DAB2IP/EGFR/ERRFI1/GPRC5A/ITGA1/NUP62/PSEN1	7
BP	GO:0044331	cell-cell adhesion mediated by cadherin	7/1328	28/18800	0.00273984117854263	0.0266581739933288	0.0215544292162356	CDH5/CTNND1/NOTCH4/TJP1/VEGFA/WNT3A/WNT5A	7
BP	GO:0046661	male sex differentiation	22/1328	164/18800	0.00274960933917164	0.0267063632137406	0.0215933925428541	AR/ATRX/BMP5/CCND1/CYP1B1/DHCR24/GATA6/IL1A/INHBA/KITLG/LGR4/NUPR1/PDGFA/SDC1/TBX3/TCF21/TFAP2C/TGFB2/TGFBR1/TLR3/WNT5A/ZFPM2	22
BP	GO:0021915	neural tube development	21/1328	154/18800	0.00277932324693471	0.0269477739991257	0.0217885848949979	BMP5/COBL/DLC1/DVL1/FOLR1/FZD1/IFT122/LIAS/PHACTR4/PKD2/PLXNA2/PSEN1/RGMA/SDC4/SEMA4C/TEAD2/TGFB2/TRAF6/TWIST1/WNT3A/WNT5A	21
BP	GO:0051592	response to calcium ion	20/1328	144/18800	0.00278881314280555	0.0269925963176258	0.0218248259177949	ADCY8/CAMK2D/CAPN3/CAV1/CCND1/CPNE2/ENDOG/HOMER1/KCNMB4/PKD2/RASA4/S100A16/SDC1/SLC25A12/SYT12/SYT15/SYT17/TRPC3/TTN/WNT5A	20
BP	GO:0007565	female pregnancy	24/1328	185/18800	0.00284038620369201	0.0274438708809685	0.0221897033334457	ABCC8/ANGPT2/AQP4/AR/ARHGDIB/BMPR2/CLIC5/COL16A1/DDR1/EMP2/EPOR/HPGD/ITGA3/LEP/LNPEP/MAGED2/PTN/SLC2A1/SMURF2/SPP1/STOX2/TEAD3/THBD/VEGFA	24
BP	GO:0030202	heparin metabolic process	5/1328	15/18800	0.00287983958802072	0.0275847847239429	0.0223036390236674	ANGPT1/EDNRA/EDNRB/EXT1/EXT2	5
BP	GO:0035358	regulation of peroxisome proliferator activated receptor signaling pathway	5/1328	15/18800	0.00287983958802072	0.0275847847239429	0.0223036390236674	ALOX15B/BMP2/LEP/LMO3/TWIST1	5
BP	GO:0070831	basement membrane assembly	5/1328	15/18800	0.00287983958802072	0.0275847847239429	0.0223036390236674	LAMB2/LAMB3/NTN4/PXDN/RAMP2	5
BP	GO:1902287	semaphorin-plexin signaling pathway involved in axon guidance	5/1328	15/18800	0.00287983958802072	0.0275847847239429	0.0223036390236674	EDNRA/NRP1/PLXNA2/PLXND1/SEMA3F	5
BP	GO:2000052	positive regulation of non-canonical Wnt signaling pathway	5/1328	15/18800	0.00287983958802072	0.0275847847239429	0.0223036390236674	ANKRD6/CSNK1E/GPC3/NKD1/WNT5A	5
BP	GO:0061614	miRNA transcription	11/1328	60/18800	0.00289878322076684	0.0277183650730568	0.0224116452277074	APLN/ATOH8/BMP2/GATA2/GATA6/KLF4/NR3C1/SMAD1/SMAD6/TEAD1/TGFB2	11
BP	GO:0055006	cardiac cell development	14/1328	87/18800	0.00300608344406095	0.028694903237112	0.023201223791466	CXADR/JAG1/MAML1/NEBL/OBSL1/PI16/SGCB/SGCD/SORBS2/TBX3/TCAP/TGFBR3/TTN/VEGFA	14
BP	GO:0070830	bicellular tight junction assembly	12/1328	69/18800	0.00301942062142749	0.0287726920385513	0.0232641198178353	CDH5/CLDN18/CLDN7/F11R/FZD5/MARVELD2/MYO1C/OCLN/PARD3/RAMP2/ROCK2/TJP1	12
BP	GO:0090049	regulation of cell migration involved in sprouting angiogenesis	13/1328	78/18800	0.00304703038746843	0.028985987185077	0.0234365793095884	CARD10/DLL4/GATA2/KDR/KLF4/MAP3K3/MEOX2/MMRN2/NRP1/PLK2/RHOJ/STARD13/VEGFA	13
BP	GO:0032231	regulation of actin filament bundle assembly	16/1328	106/18800	0.00307980834896986	0.0292007845395111	0.0236102534094401	ARHGAP6/ARHGEF10/ARHGEF5/CGNL1/DLC1/F11R/ID1/LIMCH1/NRP1/RAC1/RAPGEF3/ROCK2/SDC4/SHANK3/TGFBR1/TJP1	16
BP	GO:0050804	modulation of chemical synaptic transmission	46/1328	429/18800	0.00308028011635123	0.0292007845395111	0.0236102534094401	ABHD6/ADCY8/AGER/BACE1/BAIAP2/BCHE/BTBD9/CA2/CACNG4/CDH1/CDH11/DBN1/DCC/DGKE/DMPK/DVL1/FAM107A/FYN/GLUL/GRIA1/HOMER1/KCNMB4/LRRK2/MECP2/MME/OPHN1/PCDH17/PLCB1/PLK2/PPP1R9A/PRKCE/PRKCZ/PSEN1/PTN/SERPINE2/SHANK2/SHANK3/SIPA1L1/SLC1A1/SLC1A3/SLC6A4/SYT12/TNR/WNT3A/WNT7A/ZDHHC3	46
BP	GO:0099172	presynapse organization	10/1328	52/18800	0.00308540565094726	0.0292007845395111	0.0236102534094401	DVL1/EFNB2/FARP1/FZD1/GPC4/LRP4/PCDH17/WNT3A/WNT5A/WNT7A	10
BP	GO:0007431	salivary gland development	8/1328	36/18800	0.00309142355803621	0.0292078961718379	0.0236160035097898	EGFR/FGFR2/NRP1/NTN4/PDGFA/PLXND1/TFCP2L1/TGFB2	8
BP	GO:0043547	positive regulation of GTPase activity	32/1328	272/18800	0.00314331654990014	0.029647676166235	0.0239715870078313	ADRB1/ARHGAP24/ARHGAP29/ARHGAP6/ARHGEF10/ARHGEF16/ARHGEF5/BCAR3/BCAS3/CDKL5/CHN1/DOCK6/F11R/F2R/FLCN/FZD10/GARNL3/ITGA6/NDEL1/RAPGEF3/RGL2/RGL3/RGMA/RGN/RGS6/RUNDC1/SIPA1L1/SNX9/SOS2/SRGAP2/TBC1D1/WNT5A	32
BP	GO:0021795	cerebral cortex cell migration	9/1328	44/18800	0.00317356671858215	0.0298821749087549	0.024161190637405	CCDC141/DAB2IP/EGFR/NDEL1/PSEN1/ROBO1/RTN4/SLIT2/SRGAP2	9
BP	GO:0099177	regulation of trans-synaptic signaling	46/1328	430/18800	0.00322027386076458	0.030270574291187	0.0244752304136612	ABHD6/ADCY8/AGER/BACE1/BAIAP2/BCHE/BTBD9/CA2/CACNG4/CDH1/CDH11/DBN1/DCC/DGKE/DMPK/DVL1/FAM107A/FYN/GLUL/GRIA1/HOMER1/KCNMB4/LRRK2/MECP2/MME/OPHN1/PCDH17/PLCB1/PLK2/PPP1R9A/PRKCE/PRKCZ/PSEN1/PTN/SERPINE2/SHANK2/SHANK3/SIPA1L1/SLC1A1/SLC1A3/SLC6A4/SYT12/TNR/WNT3A/WNT7A/ZDHHC3	46
BP	GO:0008593	regulation of Notch signaling pathway	15/1328	97/18800	0.00322999629185065	0.0303105912599048	0.0245075860776272	ARRB1/CNTN6/DLL4/EGFL7/EPN2/GATA2/GATA5/HEY1/JAG1/ROBO1/ROBO2/TGFB2/TSPAN15/YAP1/YTHDF2	15
BP	GO:0007605	sensory perception of sound	21/1328	156/18800	0.0032489590121426	0.0304370383130791	0.0246098246652338	ALDH7A1/CACNA1D/CCDC50/CHRNA10/CLIC5/COL4A3/EPS8L2/FZD4/GRAP/MARVELD2/MYO7A/NAV2/PCDH15/PDZD7/ROR1/SERPINB6/SLC1A3/TBL1X/TIMM9/TUB/WFS1	21
BP	GO:0050890	cognition	35/1328	306/18800	0.00330767716583604	0.0309348694126925	0.0250123453030292	ABCC8/ADCY3/ADCY8/AFF2/AGER/ATP8A1/BCHE/BTBD9/CHST10/EGFR/FAM107A/FYN/GRIA1/ITGA3/ITGA8/MECP2/MEIS2/MME/NDRG4/NRXN3/PLCB1/PLK2/PRKCZ/PSEN1/PTN/RAPGEF3/SETD5/SHANK2/SHANK3/SLC1A1/SLC6A4/THRA/TMOD2/TNR/VLDLR	35
BP	GO:0007405	neuroblast proliferation	11/1328	61/18800	0.0033154851690275	0.030955691493984	0.0250291809676717	EML1/FGFR2/HHIP/ID4/LRRK2/PTN/SOX5/TEAD3/VEGFA/VEGFC/WNT3A	11
BP	GO:0043270	positive regulation of ion transport	32/1328	273/18800	0.0033264388776805	0.0310057647321278	0.0250696676141865	ABCB1/ABCC8/ANK3/ATP1B1/ATP2C2/BAK1/CACNA1D/CACNG4/CAPN3/CAV1/EDNRA/EHD3/F2R/HOMER1/HSPA2/IL1A/LEP/P2RY6/PKD2/PKP2/PLA2G1B/PRSS8/PSEN1/PTGES/RAMP3/RGN/SCN4B/SHANK3/SLC6A4/TRPC3/TRPC6/WFS1	32
BP	GO:0043583	ear development	27/1328	219/18800	0.00334475798213175	0.0311242076659441	0.0251654344823053	BMP2/BMP5/C1QTNF5/CHRNA10/DDR1/DVL1/EDNRA/FGFR2/GATA2/HOXA2/ITGA8/JAG1/KCNK3/MYO7A/PCDH15/PDGFA/PDZD7/ROR1/SDC4/SHROOM2/TBX2/TBX3/TCAP/TGFB2/TWIST1/WNT3A/WNT5A	27
BP	GO:0003156	regulation of animal organ formation	7/1328	29/18800	0.00339470180147793	0.0314307448931496	0.025413284727697	AR/BMP2/GATA5/ROBO1/ROBO2/WNT3A/WNT5A	7
BP	GO:0003209	cardiac atrium morphogenesis	7/1328	29/18800	0.00339470180147793	0.0314307448931496	0.025413284727697	BMP2/BMPR2/DLL4/HEG1/NOTCH2/TGFB2/WNT5A	7
BP	GO:1902547	regulation of cellular response to vascular endothelial growth factor stimulus	7/1328	29/18800	0.00339470180147793	0.0314307448931496	0.025413284727697	ADAMTS12/DAB2IP/DCN/MYO1C/ROBO1/SEMA6A/TSPAN12	7
BP	GO:0007585	respiratory gaseous exchange by respiratory system	12/1328	70/18800	0.00341502109724459	0.0315214237543483	0.025486602993817	CHST11/DACH1/EDNRA/ELN/FLT4/HOXA5/MECP2/SFTPA1/SFTPB/SFTPC/SFTPD/TNNC1	12
BP	GO:0006883	cellular sodium ion homeostasis	6/1328	22/18800	0.00342723017018969	0.0315214237543483	0.025486602993817	ATP1A3/ATP1B1/IL1A/NEDD4L/SCNN1A/SLC1A3	6
BP	GO:0009190	cyclic nucleotide biosynthetic process	6/1328	22/18800	0.00342723017018969	0.0315214237543483	0.025486602993817	ADCY3/ADCY4/ADCY6/ADCY8/GUCY1A2/NPR1	6
BP	GO:0052652	cyclic purine nucleotide metabolic process	6/1328	22/18800	0.00342723017018969	0.0315214237543483	0.025486602993817	ADCY3/ADCY4/ADCY6/ADCY8/GUCY1A2/NPR1	6
BP	GO:0001649	osteoblast differentiation	29/1328	241/18800	0.00345550715119788	0.0317288785770587	0.0256543402999355	BMP2/BMP3/BMPR2/CRIM1/CTNNBIP1/DDR2/FGFR2/FZD1/GDF10/HOXA2/ID4/JAG1/LGR4/LIMD1/NBR1/NPNT/PRKD1/RUNX2/SMAD1/SMAD6/SPP1/TMEM64/TWIST1/VEGFC/WNT3A/WWOX/WWTR1/YAP1/ZHX3	29
BP	GO:0050807	regulation of synapse organization	26/1328	209/18800	0.00348498085234203	0.0319466178629569	0.025830393094349	ABI2/BAIAP2/CDKL5/DAB2IP/DBN1/DMPK/EFNA1/FARP1/FLRT3/FYN/FZD1/GPC4/GPM6A/HOMER1/LRP4/LRRK2/RAB17/ROBO2/SEMA3F/SETD5/SHANK2/SHANK3/SIPA1L1/WNT3A/WNT5A/WNT7A	26
BP	GO:0048545	response to steroid hormone	37/1328	330/18800	0.00360529265695794	0.0329949720717636	0.0266780384204288	A2M/ABCA3/ACR/ANXA3/AQP1/AQP4/AR/ATP1A3/BCHE/CAV1/CCND1/CYP1B1/DDIT4/ERRFI1/FAM107A/FBXO32/FIBIN/FOXP1/GHR/HEYL/IGF1R/KANK2/LMO3/MAOB/NR3C1/NR3C2/PAQR7/PMEPA1/SDC1/SLIT2/SPP1/TCF21/TFAP4/TGFB2/TRIM68/YAP1/ZNF366	37
BP	GO:0008154	actin polymerization or depolymerization	25/1328	199/18800	0.00362157971780278	0.0330894252305341	0.0267544083895601	ABI2/ARHGAP6/ARPC2/ARPC5L/BAIAP2/CIT/COBL/DAAM2/DBN1/ELN/ENAH/FAM107A/HCLS1/KANK1/MICAL2/PLEKHG2/PLEKHH2/PRKCE/RAC1/SEMA5A/SLIT2/SNX9/SPTBN1/TMOD2/TMOD3	25
BP	GO:0003093	regulation of glomerular filtration	4/1328	10/18800	0.00368452202308893	0.0332266002277255	0.0268653210412646	EMP2/F2R/GAS6/GJA5	4
BP	GO:0003183	mitral valve morphogenesis	4/1328	10/18800	0.00368452202308893	0.0332266002277255	0.0268653210412646	BMPR2/EFNA1/SMAD6/TWIST1	4
BP	GO:0006171	cAMP biosynthetic process	4/1328	10/18800	0.00368452202308893	0.0332266002277255	0.0268653210412646	ADCY3/ADCY4/ADCY6/ADCY8	4
BP	GO:0033197	response to vitamin E	4/1328	10/18800	0.00368452202308893	0.0332266002277255	0.0268653210412646	CCND1/FKBP1B/IGF1R/LEP	4
BP	GO:0048563	post-embryonic animal organ morphogenesis	4/1328	10/18800	0.00368452202308893	0.0332266002277255	0.0268653210412646	BAK1/EFEMP1/KDR/MYO7A	4
BP	GO:0061626	pharyngeal arch artery morphogenesis	4/1328	10/18800	0.00368452202308893	0.0332266002277255	0.0268653210412646	BMPR2/EDNRA/FOLR1/TGFB2	4
BP	GO:0140059	dendrite arborization	4/1328	10/18800	0.00368452202308893	0.0332266002277255	0.0268653210412646	NRP1/PHACTR1/PTN/ZNF365	4
BP	GO:1903027	regulation of opsonization	4/1328	10/18800	0.00368452202308893	0.0332266002277255	0.0268653210412646	C4BPA/COLEC10/FCN3/PLA2G5	4
BP	GO:0010720	positive regulation of cell development	34/1328	297/18800	0.00369870427531879	0.0332427547933129	0.0268783827926268	ARPC2/ASPA/BAIAP2/BMP2/BMPR2/CDH5/CDKL5/CUX1/DBN1/DOCK1/F11R/LIMS2/MEGF8/MME/NDEL1/NRP1/OBSL1/PARP6/PLXNA2/PLXND1/PTN/RAC1/ROBO1/ROBO2/SEMA5A/SERPINE2/SHANK3/SLIT2/SMAD7/VEGFA/VEGFC/WNT3A/XRCC2/ZNF365	34
BP	GO:0031076	embryonic camera-type eye development	8/1328	37/18800	0.00370429543135005	0.0332427547933129	0.0268783827926268	FOXF2/FZD5/HIPK1/PHACTR4/PPP1R13L/TBX2/TWIST1/WNT5A	8
BP	GO:0045762	positive regulation of adenylate cyclase activity	8/1328	37/18800	0.00370429543135005	0.0332427547933129	0.0268783827926268	ACR/ADORA3/ADRB1/CACNA1D/CAP2/EDNRA/LGR4/RXFP1	8
BP	GO:0001656	metanephros development	14/1328	89/18800	0.00372064844792296	0.0333355675156394	0.0269534263891707	BASP1/FRAS1/GPC3/IRX2/ITGA8/KIF26B/LAMB2/LGR4/PDGFA/PKD2/ROBO2/TCF21/WWTR1/YAP1	14
BP	GO:0050805	negative regulation of synaptic transmission	12/1328	71/18800	0.00385139984973222	0.0344513928493788	0.0278556253987424	ABHD6/ADCY8/AGER/BCHE/GRIA1/LRRK2/PCDH17/PLK2/SHANK2/SHANK3/SLC6A4/TNR	12
BP	GO:0010224	response to UV-B	5/1328	16/18800	0.00394765884226747	0.0351424011865415	0.0284143392211868	HYAL1/HYAL2/MFAP4/MME/XPC	5
BP	GO:0031649	heat generation	5/1328	16/18800	0.00394765884226747	0.0351424011865415	0.0284143392211868	ADRB1/ARRDC3/EDNRB/IL1A/PTGES	5
BP	GO:1902285	semaphorin-plexin signaling pathway involved in neuron projection guidance	5/1328	16/18800	0.00394765884226747	0.0351424011865415	0.0284143392211868	EDNRA/NRP1/PLXNA2/PLXND1/SEMA3F	5
BP	GO:0007369	gastrulation	24/1328	190/18800	0.00401508766199368	0.03568537848304	0.0288533627531934	APLN/ATOH8/BMPR2/COL12A1/DVL1/EPB41L5/EXT1/EXT2/FGFR2/FOXF1/GATA6/GPC3/INHBA/ITGA3/ITGA8/KLF4/LAMA3/LAMB3/MEGF8/POFUT2/SMAD1/TAL1/WNT3A/WNT5A	24
BP	GO:0050769	positive regulation of neurogenesis	27/1328	222/18800	0.0040365862768156	0.0358190519859509	0.0289614442766054	ASPA/BAIAP2/BMP2/BMPR2/CDKL5/CUX1/DBN1/MEGF8/MME/NDEL1/NRP1/OBSL1/PARP6/PLXNA2/PLXND1/PTN/ROBO1/ROBO2/SEMA5A/SERPINE2/SHANK3/SLIT2/VEGFA/VEGFC/WNT3A/XRCC2/ZNF365	27
BP	GO:0043254	regulation of protein-containing complex assembly	43/1328	401/18800	0.00411691523560385	0.0364676908329751	0.0294859003071865	ABCA3/ARHGEF5/ARPC2/ARPC5L/BAIAP2/BAK1/CDH5/CRYAB/CTNNBIP1/DAAM2/DAB2IP/DBN1/ELN/FARP2/FERMT1/GNL3L/HCLS1/KANK1/MAP2/MECP2/NRG1/OCLN/PIH1D1/PLEKHG2/PMEPA1/PPM1A/PPP2R5B/PRKCE/PRKCZ/RAC1/RASIP1/SLIT2/SMAD6/SNX9/SPTBN1/STXBP6/TAL1/THRA/TMOD2/TMOD3/UNC13B/VDAC2/VEGFA	43
BP	GO:0060191	regulation of lipase activity	14/1328	90/18800	0.00412658172455781	0.0364676908329751	0.0294859003071865	ARHGAP6/BICD1/EDNRA/EGFR/FGFR1/FGFR2/FGFR3/FLT1/GNAQ/GPIHBP1/P2RY6/PLA2G1B/PLA2G5/PRKCZ	14
BP	GO:0009612	response to mechanical stimulus	25/1328	201/18800	0.00413050175559676	0.0364676908329751	0.0294859003071865	ANGPT2/ANKRD1/AQP1/BACE1/BAK1/CHRNA10/ENDOG/ETV1/F11R/FYN/IGF1R/MEIS2/PDZD7/PKD2/PPL/PTN/SCEL/SERPINE2/SHANK3/SLC1A3/SLC2A1/TCAP/TLR3/TTN/XPC	25
BP	GO:0016525	negative regulation of angiogenesis	20/1328	149/18800	0.00414847158171801	0.0364676908329751	0.0294859003071865	ABCC8/ANGPT2/COL4A3/DAB2IP/DCN/EPN2/GPR4/GTF2I/HOXA5/KLF4/MECP2/NPR1/PLK2/PTPRM/ROCK2/SEMA3E/SEMA6A/TEK/TGFB2/TIE1	20
BP	GO:0007190	activation of adenylate cyclase activity	7/1328	30/18800	0.00416228782857433	0.0364676908329751	0.0294859003071865	ACR/ADORA3/ADRB1/CAP2/EDNRA/LGR4/RXFP1	7
BP	GO:0008045	motor neuron axon guidance	7/1328	30/18800	0.00416228782857433	0.0364676908329751	0.0294859003071865	CHN1/HOXA2/LAMC2/NRP1/RAC1/SEMA3F/SLIT2	7
BP	GO:0060292	long-term synaptic depression	7/1328	30/18800	0.00416228782857433	0.0364676908329751	0.0294859003071865	ABHD6/ADCY8/AGER/GRIA1/PLK2/SHANK2/SHANK3	7
BP	GO:0060603	mammary gland duct morphogenesis	7/1328	30/18800	0.00416228782857433	0.0364676908329751	0.0294859003071865	AR/BTRC/DDR1/FGFR2/SOSTDC1/TBX3/WNT5A	7
BP	GO:0051897	positive regulation of protein kinase B signaling	17/1328	119/18800	0.00417067322281288	0.0364835231762149	0.0294987015261213	ANGPT1/EGFR/F10/FGFR1/GAS6/HCLS1/IGF1R/LEP/NRG1/PDGFA/PIK3R5/RAMP3/RTN4/SEMA5A/TEK/TGFBR1/TSPYL5	17
BP	GO:0048806	genitalia development	9/1328	46/18800	0.00434440117544861	0.0378837247154685	0.0306308325180587	AR/BAK1/BMP5/DHCR24/FOXF2/LGR4/MERTK/TBX3/WNT5A	9
BP	GO:0061383	trabecula morphogenesis	9/1328	46/18800	0.00434440117544861	0.0378837247154685	0.0306308325180587	BMP5/DLL4/HEG1/HEY1/NRG1/TEK/TGFB2/TGFBR1/TGFBR3	9
BP	GO:0003283	atrial septum development	6/1328	23/18800	0.0043636106486203	0.0379319508734298	0.0306698257104809	BMPR2/GJA5/MDM2/NOTCH2/TGFB2/WNT5A	6
BP	GO:0060571	morphogenesis of an epithelial fold	6/1328	23/18800	0.0043636106486203	0.0379319508734298	0.0306698257104809	AR/BMP5/EGFR/FGFR2/SOSTDC1/WNT5A	6
BP	GO:0051403	stress-activated MAPK cascade	29/1328	245/18800	0.00437558589453522	0.0379765248373902	0.0307058659265629	AGER/ANKRD6/BMP2/CRYAB/DAB2IP/DUSP16/EGFR/FLT4/IGF1R/IL1A/LEP/LRRK2/MAGI3/MAP3K3/NBR1/PLCB1/SASH1/SEMA4C/SH2D3C/SH3RF1/TAOK3/TGFB2/TLR3/TPD52L1/TRAF6/VEGFA/WNT5A/WNT7A/ZNF622	29
BP	GO:0030902	hindbrain development	20/1328	150/18800	0.00447754744978988	0.0388007471195854	0.0313722896975409	ARCN1/BMP5/DLC1/FZD4/GATA2/GDF10/HOXA2/HOXB3/IGF1R/MECP2/OPHN1/PLXNA2/PSEN1/SEMA4C/SERPINE2/SLC6A4/SMAD1/SSTR1/WNT7A/ZNF365	20
BP	GO:0006898	receptor-mediated endocytosis	29/1328	246/18800	0.0046353838966734	0.0401058332152116	0.0324275152308542	ANGPT1/APLN/ARRB1/BICD1/CACNG4/CALCRL/CAV1/DGKD/EFNB2/FOLR1/GPR107/GRIA1/MRC1/OPHN1/RABEPK/RAC1/RAMP2/RAMP3/REPS1/SCARF1/SFRP4/SFTPD/SGIP1/SH3GL3/SNX9/UBQLN2/VEGFA/VLDLR/WNT3A	29
BP	GO:0043473	pigmentation	15/1328	101/18800	0.00477320784930518	0.0412339731031877	0.0333396711559929	ARCN1/CDH3/EDNRB/ENPP1/HPS4/KIF13A/KITLG/MLPH/MREG/MYO7A/RAB17/SHROOM2/TBX2/TYRP1/VANGL1	15
BP	GO:2000181	negative regulation of blood vessel morphogenesis	20/1328	151/18800	0.00482792505886642	0.0416417921873611	0.0336694127048718	ABCC8/ANGPT2/COL4A3/DAB2IP/DCN/EPN2/GPR4/GTF2I/HOXA5/KLF4/MECP2/NPR1/PLK2/PTPRM/ROCK2/SEMA3E/SEMA6A/TEK/TGFB2/TIE1	20
BP	GO:0048814	regulation of dendrite morphogenesis	11/1328	64/18800	0.00486018302646376	0.0417900388601055	0.0337892773443258	BAIAP2/CDKL5/CUX1/DBN1/HECW2/ID1/NEDD4L/OBSL1/PARP6/SDC2/SIPA1L1	11
BP	GO:0050918	positive chemotaxis	11/1328	64/18800	0.00486018302646376	0.0417900388601055	0.0337892773443258	AGER/ANGPT1/ANGPT2/CDH13/COLEC10/KDR/NRP1/SEMA5A/VEGFA/VEGFC/WNT5A	11
BP	GO:0009308	amine metabolic process	17/1328	121/18800	0.00495215405385896	0.0424492216115947	0.0343222586340831	ALDH7A1/AOC3/EDNRA/EPAS1/GDPD3/INMT/KL/MAOA/MAOB/MECP2/NPR1/PNMT/RNF180/SLC1A1/SLC22A3/TDO2/TGFB2	17
BP	GO:0055007	cardiac muscle cell differentiation	17/1328	121/18800	0.00495215405385896	0.0424492216115947	0.0343222586340831	BMP2/CXADR/EFNB2/GATA6/MAML1/NEBL/NRG1/OBSL1/PI16/SGCB/SGCD/SORBS2/TBX3/TCAP/TTN/VEGFA/WNT3A	17
BP	GO:0051492	regulation of stress fiber assembly	14/1328	92/18800	0.00504625029320752	0.0429920786390503	0.0347611849227237	ARHGAP6/ARHGEF10/ARHGEF5/CGNL1/DLC1/F11R/LIMCH1/NRP1/RAC1/RAPGEF3/ROCK2/SDC4/TGFBR1/TJP1	14
BP	GO:0021772	olfactory bulb development	7/1328	31/18800	0.00505424364815377	0.0429920786390503	0.0347611849227237	EXT1/FUT1/LRRK2/ROBO1/ROBO2/SLIT2/WNT5A	7
BP	GO:0060390	regulation of SMAD protein signal transduction	7/1328	31/18800	0.00505424364815377	0.0429920786390503	0.0347611849227237	BMP2/BMPR2/RBPMS/SPTBN1/TGFBR1/VEPH1/WWTR1	7
BP	GO:0070528	protein kinase C signaling	7/1328	31/18800	0.00505424364815377	0.0429920786390503	0.0347611849227237	ANKRD1/DGKD/FIBIN/FLT4/PRKCZ/VEGFA/WNT5A	7
BP	GO:0071295	cellular response to vitamin	7/1328	31/18800	0.00505424364815377	0.0429920786390503	0.0347611849227237	DCPS/FOLR1/GAS6/KANK2/LEP/PHEX/TRIM24	7
BP	GO:0032102	negative regulation of response to external stimulus	45/1328	429/18800	0.00508482031792401	0.0431317807743729	0.0348741408884219	A2M/ABCC8/ADA/ANGPT2/BACE1/CALCRL/CDH5/DVL1/FOXF1/FYN/KLF4/LEP/MICA/MICB/MMP28/NRP1/PDGFA/PLK2/PRKG1/RGMA/RHBDF2/ROBO1/ROBO2/SEMA3B/SEMA3D/SEMA3E/SEMA3F/SEMA3G/SEMA4C/SEMA5A/SEMA5B/SEMA6A/SEMA6D/SERPINE2/SIGLEC10/SLIT2/SPP1/TEK/THBD/TNR/TSPAN8/WFDC1/WNT3A/WNT5A/YTHDF2	45
BP	GO:0050803	regulation of synapse structure or activity	26/1328	215/18800	0.00508622153379731	0.0431317807743729	0.0348741408884219	ABI2/BAIAP2/CDKL5/DAB2IP/DBN1/DMPK/EFNA1/FARP1/FLRT3/FYN/FZD1/GPC4/GPM6A/HOMER1/LRP4/LRRK2/RAB17/ROBO2/SEMA3F/SETD5/SHANK2/SHANK3/SIPA1L1/WNT3A/WNT5A/WNT7A	26
BP	GO:0045773	positive regulation of axon extension	8/1328	39/18800	0.00520776458120665	0.0439608255211143	0.0355444638563492	BMPR2/CDKL5/DBN1/MEGF8/NDEL1/NRP1/SEMA5A/VEGFA	8
BP	GO:0051567	histone H3-K9 methylation	8/1328	39/18800	0.00520776458120665	0.0439608255211143	0.0355444638563492	ATRX/DNMT1/EHMT1/MECP2/PIH1D1/PRDM16/SETD5/SETD7	8
BP	GO:0055081	anion homeostasis	8/1328	39/18800	0.00520776458120665	0.0439608255211143	0.0355444638563492	ABCC6/ENPP1/FGFR4/OTC/SFRP4/SLC12A4/SLC1A1/SLC34A2	8
BP	GO:0043117	positive regulation of vascular permeability	5/1328	17/18800	0.00527113925101265	0.0441597255077284	0.035705284161733	ANGPT1/OCLN/TJP1/TJP2/VEGFA	5
BP	GO:0048339	paraxial mesoderm development	5/1328	17/18800	0.00527113925101265	0.0441597255077284	0.035705284161733	EPB41L5/TEAD2/WNT3A/WNT5A/YAP1	5
BP	GO:0051895	negative regulation of focal adhesion assembly	5/1328	17/18800	0.00527113925101265	0.0441597255077284	0.035705284161733	ACVRL1/ARHGAP6/BCAS3/DLC1/FAM107A	5
BP	GO:0150118	negative regulation of cell-substrate junction organization	5/1328	17/18800	0.00527113925101265	0.0441597255077284	0.035705284161733	ACVRL1/ARHGAP6/BCAS3/DLC1/FAM107A	5
BP	GO:1900006	positive regulation of dendrite development	5/1328	17/18800	0.00527113925101265	0.0441597255077284	0.035705284161733	BMP5/COBL/DAB2IP/PTN/VLDLR	5
BP	GO:0018209	peptidyl-serine modification	37/1328	338/18800	0.0053338271748439	0.0446175045425102	0.0360754207586489	ANGPT1/BAK1/BCAR3/CAMK2D/CAV1/CHEK2/CSNK1E/DCLK2/DCN/DDIT4/DMPK/DYRK4/EGFR/GALNT13/GAS6/HCLS1/HIPK1/LATS2/LMTK2/LRRK2/MARK1/PLK2/PRKCE/PRKCZ/PRKD1/RAMP3/RAPGEF3/ROCK2/RPS6KA2/SH2D3C/SLC1A1/SMAD7/SPOCK2/TGFBR1/VEGFA/WNT3A/WNT5A	37
BP	GO:0021987	cerebral cortex development	16/1328	112/18800	0.00534818999570288	0.044670273668928	0.0361180871618489	BTBD3/CCDC141/DAB2IP/EGFR/FAT4/NDEL1/PHACTR1/PLCB1/PSEN1/ROBO1/RTN4/SLC2A1/SLIT2/SRGAP2/TACC2/YWHAE	16
BP	GO:0007613	memory	17/1328	122/18800	0.00538555017576416	0.0448724809946196	0.0362815816116081	ABCC8/ADCY8/BTBD9/CHST10/GRIA1/ITGA3/ITGA8/MECP2/PLCB1/PLK2/PRKCZ/PSEN1/PTN/SHANK3/SLC1A1/SLC6A4/VLDLR	17
BP	GO:0030307	positive regulation of cell growth	21/1328	163/18800	0.00544650542549138	0.0448724809946196	0.0362815816116081	BMPR2/CDKL5/DBN1/EGFR/EXOSC2/HYAL1/MEGF8/NDEL1/NEDD4L/NRP1/SEMA5A/SMAD7/SMURF1/SUPV3L1/SYT17/TEAD1/TGFB2/TGFBR1/VEGFA/WNT3A/YAP1	21
BP	GO:0003096	renal sodium ion transport	4/1328	11/18800	0.00546862688704361	0.0448724809946196	0.0362815816116081	EDNRA/EDNRB/MAGED2/PON3	4
BP	GO:0006751	glutathione catabolic process	4/1328	11/18800	0.00546862688704361	0.0448724809946196	0.0362815816116081	GGT1/GGT3P/GGTLC1/GGTLC2	4
BP	GO:0007494	midgut development	4/1328	11/18800	0.00546862688704361	0.0448724809946196	0.0362815816116081	EDNRB/FOXF1/OTC/WNT5A	4
BP	GO:0021889	olfactory bulb interneuron differentiation	4/1328	11/18800	0.00546862688704361	0.0448724809946196	0.0362815816116081	ROBO1/ROBO2/SLIT2/WNT5A	4
BP	GO:0061299	retina vasculature morphogenesis in camera-type eye	4/1328	11/18800	0.00546862688704361	0.0448724809946196	0.0362815816116081	CYP1B1/FZD4/NRP1/RHOJ	4
BP	GO:0071394	cellular response to testosterone stimulus	4/1328	11/18800	0.00546862688704361	0.0448724809946196	0.0362815816116081	AR/IGF1R/ROCK2/SPP1	4
BP	GO:0097084	vascular associated smooth muscle cell development	4/1328	11/18800	0.00546862688704361	0.0448724809946196	0.0362815816116081	EDNRA/RAMP2/SGCB/VEGFA	4
BP	GO:0051905	establishment of pigment granule localization	6/1328	24/18800	0.00547585786824819	0.0448724809946196	0.0362815816116081	CDH3/MLPH/MREG/MYO7A/RAB17/SHROOM2	6
BP	GO:1901522	positive regulation of transcription from RNA polymerase II promoter involved in cellular response to chemical stimulus	6/1328	24/18800	0.00547585786824819	0.0448724809946196	0.0362815816116081	BMP2/RUNX2/SMAD1/SMAD9/VEGFA/XBP1	6
BP	GO:2001026	regulation of endothelial cell chemotaxis	6/1328	24/18800	0.00547585786824819	0.0448724809946196	0.0362815816116081	FGF18/FGFR1/KDR/PRKD1/SEMA5A/VEGFA	6
BP	GO:0048645	animal organ formation	11/1328	65/18800	0.0054856729380368	0.0448724809946196	0.0362815816116081	AR/BMP2/EXT1/FGFR2/FOLR1/GATA5/GATA6/ROBO1/ROBO2/WNT3A/WNT5A	11
BP	GO:1905330	regulation of morphogenesis of an epithelium	11/1328	65/18800	0.0054856729380368	0.0448724809946196	0.0362815816116081	ADAMTS12/AR/FOXP1/LGR4/MMRN2/NKD1/NTN4/PDGFA/TBX2/VEGFA/WNT5A	11
BP	GO:0006814	sodium ion transport	29/1328	249/18800	0.00549378939792682	0.044872689250224	0.0362817499963852	ANK3/ATP1A3/ATP1B1/CAMK2D/CNNM4/DMPK/EDNRA/EDNRB/FXYD3/FXYD6/HECW2/MAGED2/NDUFA9/NEDD4L/PKD2/PKP2/PON3/PRKCE/PRSS8/SCN3A/SCN4B/SCNN1A/SERPINE2/SHROOM2/SLC34A2/SLC5A9/SLC6A14/SLC6A4/SLC9A5	29
BP	GO:0061351	neural precursor cell proliferation	19/1328	143/18800	0.00571987845635758	0.0466506557631752	0.0377193223283023	DBN1/DLL4/EML1/FGFR2/GATA2/HHIP/ID4/LIMS2/LRRK2/PTN/SLC6A4/SOX5/TEAD3/TOX/VEGFA/VEGFC/WNT3A/WNT5A/WNT7A	19
BP	GO:0010522	regulation of calcium ion transport into cytosol	15/1328	103/18800	0.00574362334854457	0.0467069429487217	0.0377648332532796	BAK1/CAMK2D/CAPN3/CAV1/F2R/FKBP1B/FYN/JPH1/P2RY6/PKD2/PLA2G1B/PRKCE/PRKD1/RAMP3/TRPC3	15
BP	GO:0070252	actin-mediated cell contraction	15/1328	103/18800	0.00574362334854457	0.0467069429487217	0.0377648332532796	CACNA1D/CAMK2D/CAV1/EMP2/EPB41L5/GJA5/KCNJ8/LIMCH1/MYH4/NEDD4L/PARVA/PKP2/SCN4B/SGCD/TNNC1	15
BP	GO:0050730	regulation of peptidyl-tyrosine phosphorylation	30/1328	261/18800	0.00579144852763741	0.0470269012214892	0.0380235350662486	AFAP1L2/ANGPT1/ARL2BP/CAV1/DLG3/EFNA1/EGFR/ENPP2/ERBB3/ERRFI1/FGFR3/FYN/GAS6/GHR/GPRC5A/HCLS1/HYAL2/KITLG/LEP/LRP4/NRG1/NRP1/PDGFA/PPP2R5B/PRKCE/PRKCZ/PSEN1/SH3BP5/VEGFA/WNT3A	30
BP	GO:0035272	exocrine system development	9/1328	48/18800	0.005827022662517	0.0471776170603201	0.0381453961464809	EGFR/FGFR2/IGSF3/NRP1/NTN4/PDGFA/PLXND1/TFCP2L1/TGFB2	9
BP	GO:0045747	positive regulation of Notch signaling pathway	9/1328	48/18800	0.005827022662517	0.0471776170603201	0.0381453961464809	CNTN6/DLL4/EPN2/GATA5/JAG1/ROBO1/ROBO2/TGFB2/YAP1	9
BP	GO:0043536	positive regulation of blood vessel endothelial cell migration	12/1328	75/18800	0.00606491275417992	0.0489595453403973	0.0395861717596546	ANGPT1/FGF18/FGFR1/GATA2/KDR/MAP3K3/NRP1/PLK2/PRKD1/RHOJ/VEGFA/VEGFC	12
BP	GO:0002063	chondrocyte development	7/1328	32/18800	0.00608242458339952	0.0489595453403973	0.0395861717596546	BMPR2/CHST11/EXT1/FGF18/RUNX2/SMAD7/SULF2	7
BP	GO:0042219	cellular modified amino acid catabolic process	7/1328	32/18800	0.00608242458339952	0.0489595453403973	0.0395861717596546	ACADL/ALDH1L2/GGT1/GGT3P/GGTLC1/GGTLC2/PCYOX1	7
BP	GO:1901185	negative regulation of ERBB signaling pathway	7/1328	32/18800	0.00608242458339952	0.0489595453403973	0.0395861717596546	DAB2IP/EGFR/ERRFI1/GPRC5A/ITGA1/NUP62/PSEN1	7
BP	GO:0030513	positive regulation of BMP signaling pathway	8/1328	40/18800	0.0061150379074529	0.049150724977875	0.0397407497875657	ACVRL1/BMPR2/CDH5/GATA6/GPC3/KDR/NEO1/NOTCH2	8
BP	GO:1904035	regulation of epithelial cell apoptotic process	14/1328	94/18800	0.00612439043159474	0.0491546589488052	0.0397439305942472	ANGPT1/CDH5/GAS6/GATA2/IGF1R/KDR/NUPR1/PLA2G1B/RAMP2/SEMA5A/SFRP4/TEK/WFS1/YAP1	14
BP	GO:0010812	negative regulation of cell-substrate adhesion	11/1328	66/18800	0.00617292423064484	0.0494725979525379	0.0400009997300685	ACVRL1/ANGPT2/ARHGAP6/BCAS3/DLC1/FAM107A/FZD4/JAG1/KANK1/SEMA3E/SPRY4	11
BP	GO:1903052	positive regulation of proteolysis involved in protein catabolic process	18/1328	134/18800	0.0062783058560752	0.0502445660574214	0.0406251734592243	CAV1/CHFR/CSNK1E/DAB2IP/DVL1/LRRK2/MAGEF1/MDM2/NUPR1/PSEN1/RGN/RNF139/RNF180/RNF217/SH3RF1/SMAD7/SMURF1/UBQLN2	18
BP	GO:0031098	stress-activated protein kinase signaling cascade	29/1328	252/18800	0.00648123473615275	0.0517938441595146	0.0418778400970889	AGER/ANKRD6/BMP2/CRYAB/DAB2IP/DUSP16/EGFR/FLT4/IGF1R/IL1A/LEP/LRRK2/MAGI3/MAP3K3/NBR1/PLCB1/SASH1/SEMA4C/SH2D3C/SH3RF1/TAOK3/TGFB2/TLR3/TPD52L1/TRAF6/VEGFA/WNT5A/WNT7A/ZNF622	29
BP	GO:0051489	regulation of filopodium assembly	9/1328	49/18800	0.0067009694307258	0.0534727718889284	0.043235334759397	BCAS3/DAAM2/DPYSL3/GPM6A/MYO10/NRP1/PALM/RAB17/TGFBR1	9
BP	GO:0003073	regulation of systemic arterial blood pressure	14/1328	95/18800	0.00672863155914947	0.0535394413587417	0.0432892402657656	ADRB1/AR/BMPR2/DDAH1/EDNRB/EMP2/F2R/GAS6/GJA5/KL/MECP2/NAV2/NCALD/RPS6KA2	14
BP	GO:0043502	regulation of muscle adaptation	14/1328	95/18800	0.00672863155914947	0.0535394413587417	0.0432892402657656	CAMK2D/ERRFI1/FBXO32/GATA5/GTF2IRD1/HDAC4/LMCD1/NOL3/PDE9A/PI16/ROCK2/TNNC1/TNNT1/TRPC3	14
BP	GO:0006576	cellular biogenic amine metabolic process	15/1328	105/18800	0.00686716794244586	0.0543534892299695	0.0439474375310171	ALDH7A1/EDNRA/EPAS1/GDPD3/KL/MAOA/MAOB/MECP2/NPR1/PNMT/RNF180/SLC1A1/SLC22A3/TDO2/TGFB2	15
BP	GO:0045137	development of primary sexual characteristics	27/1328	231/18800	0.00687165769957421	0.0543534892299695	0.0439474375310171	A2M/AR/ATRX/BASP1/CCND1/CYP1B1/DACH1/FZD4/GATA6/IL1A/INHBA/KDR/KITLG/LEP/NUPR1/PDGFA/ROBO2/SDC1/SLIT2/TCF21/TFAP2C/TGFB2/TGFBR1/TLR3/VEGFA/WNT5A/ZFPM2	27
BP	GO:0003159	morphogenesis of an endothelium	5/1328	18/18800	0.00687994039658106	0.0543534892299695	0.0439474375310171	ACVRL1/ADAMTS12/DLL4/FOXP1/STARD13	5
BP	GO:0050665	hydrogen peroxide biosynthetic process	5/1328	18/18800	0.00687994039658106	0.0543534892299695	0.0439474375310171	CYP1A2/DUOX1/FYN/MAOB/MPV17L	5
BP	GO:0061154	endothelial tube morphogenesis	5/1328	18/18800	0.00687994039658106	0.0543534892299695	0.0439474375310171	ACVRL1/ADAMTS12/DLL4/FOXP1/STARD13	5
BP	GO:0006584	catecholamine metabolic process	10/1328	58/18800	0.00693603203272707	0.0544861666480232	0.0440547136714139	EDNRA/EPAS1/KL/MAOA/MAOB/NPR1/PNMT/RNF180/SLC1A1/TGFB2	10
BP	GO:0009712	catechol-containing compound metabolic process	10/1328	58/18800	0.00693603203272707	0.0544861666480232	0.0440547136714139	EDNRA/EPAS1/KL/MAOA/MAOB/NPR1/PNMT/RNF180/SLC1A1/TGFB2	10
BP	GO:0060038	cardiac muscle cell proliferation	10/1328	58/18800	0.00693603203272707	0.0544861666480232	0.0440547136714139	FGFR2/GATA6/NDRG4/SMAD1/TBX2/TGFB2/TGFBR1/TGFBR3/YAP1/ZFPM2	10
BP	GO:0086065	cell communication involved in cardiac conduction	10/1328	58/18800	0.00693603203272707	0.0544861666480232	0.0440547136714139	ATP1A3/ATP1B1/CACNA1D/CAMK2D/CAV1/CXADR/FKBP1B/GJA5/PKP2/SCN4B	10
BP	GO:0031099	regeneration	23/1328	188/18800	0.00704490605430027	0.0552631527258123	0.0446829446755291	ANGPT2/ANXA3/BAK1/CAPN3/CCND1/FKBP1B/FOLR1/GAS6/HOPX/IGF1R/KLF4/LAMB2/NDEL1/PTN/PTPRF/RGMA/RGN/SCARF1/SPP1/TGFBR3/TNR/WNT7A/YAP1	23
BP	GO:0099175	regulation of postsynapse organization	13/1328	86/18800	0.00714255917559995	0.055950046875533	0.0452383319774841	ABI2/BAIAP2/CDKL5/DBN1/EFNA1/FYN/HOMER1/LRRK2/SEMA3F/SHANK3/SIPA1L1/WNT5A/WNT7A	13
BP	GO:0051091	positive regulation of DNA-binding transcription factor activity	30/1328	265/18800	0.00716300066185592	0.056031031975533	0.0453038123665745	ADCY8/AGER/ANXA3/AR/ARHGEF5/BEX1/BMP2/CAPN3/CAV1/DDR2/FZD1/FZD4/HCLS1/HDAC4/MID2/PLA2G1B/PPARGC1A/PPP2R5B/PRKCZ/PRKD1/ROR1/RTKN2/TAF12/TLR3/TRAF6/TRIM41/TRIM68/VEGFA/WNT3A/WNT5A	30
BP	GO:0021988	olfactory lobe development	7/1328	33/18800	0.00725880813492633	0.0566207453112538	0.0457806242575856	EXT1/FUT1/LRRK2/ROBO1/ROBO2/SLIT2/WNT5A	7
BP	GO:0048566	embryonic digestive tract development	7/1328	33/18800	0.00725880813492633	0.0566207453112538	0.0457806242575856	ADA/FGFR2/FOXF1/FOXF2/RARRES2/TCF21/TGFB2	7
BP	GO:0003300	cardiac muscle hypertrophy	14/1328	96/18800	0.00737949050366278	0.0572400759906487	0.0462813832103106	CAMK2D/ERRFI1/GATA5/GATA6/HDAC4/LEP/LMCD1/PDE9A/PI16/ROCK2/SORBS2/TCAP/TRPC3/TTN	14
BP	GO:0046330	positive regulation of JNK cascade	14/1328	96/18800	0.00737949050366278	0.0572400759906487	0.0462813832103106	AGER/ANKRD6/DAB2IP/FLT4/IL1A/PLCB1/SH3RF1/TAOK3/TLR3/TPD52L1/TRAF6/WNT5A/WNT7A/ZNF622	14
BP	GO:0060419	heart growth	14/1328	96/18800	0.00737949050366278	0.0572400759906487	0.0462813832103106	BASP1/FGFR2/GATA6/HEG1/NDRG4/PI16/SMAD1/SORBS2/TBX2/TGFB2/TGFBR1/TGFBR3/YAP1/ZFPM2	14
BP	GO:1902414	protein localization to cell junction	14/1328	96/18800	0.00737949050366278	0.0572400759906487	0.0462813832103106	BAIAP2/CDH5/CGNL1/DVL1/F11R/GPC4/HEG1/HOMER1/ILDR1/PRKCZ/TJP1/TJP2/WNT5A/WNT7A	14
BP	GO:0031960	response to corticosteroid	20/1328	157/18800	0.0074363927292262	0.0576008855814085	0.046573115299182	A2M/ABCA3/ANXA3/AQP1/AQP4/BCHE/CCND1/CYP1B1/DDIT4/ERRFI1/FAM107A/FBXO32/FIBIN/GHR/IGF1R/MAOB/NR3C1/SDC1/SLIT2/TFAP4	20
BP	GO:0043297	apical junction assembly	12/1328	77/18800	0.00749706063531487	0.0578598389863063	0.0467824917117439	CDH5/CLDN18/CLDN7/F11R/FZD5/MARVELD2/MYO1C/OCLN/PARD3/RAMP2/ROCK2/TJP1	12
BP	GO:0086001	cardiac muscle cell action potential	12/1328	77/18800	0.00749706063531487	0.0578598389863063	0.0467824917117439	ANK3/ATP1B1/CACNA1D/CAMK2D/CAV1/CXADR/GJA5/KCNJ8/NEDD4L/PKP2/SCN4B/YWHAE	12
BP	GO:0051648	vesicle localization	23/1328	189/18800	0.00750112229194992	0.0578598389863063	0.0467824917117439	CDH3/FBXW11/KIF13A/LIMK2/LRRK2/MAP2/MLPH/MREG/MYO19/MYO1B/MYO1C/MYO5B/MYO7A/NDEL1/PCDH17/PRKCZ/PSEN1/RAB17/SDC1/SDC4/SHROOM2/STARD3/SYN2	23
BP	GO:0051047	positive regulation of secretion	33/1328	300/18800	0.00761724569740558	0.0586739508858491	0.0474407407469997	ADCY8/ANKRD1/APBB1/AQP1/BMP2/EDNRB/EXPH5/GATA2/GLUL/IL1A/IL4R/ILDR1/INHBA/LEP/LRRC8A/MYH10/NPR1/PFKFB2/PFKM/PLA2G1B/PRKCE/PTGES/RAB15/SDC1/SDC4/SLC6A4/SPP1/TGFB2/TTN/UNC13B/VEGFC/VSNL1/XBP1	33
BP	GO:0060425	lung morphogenesis	9/1328	50/18800	0.00767197112443372	0.058789921173158	0.0475345083602508	EXT1/FGFR2/FOXF1/HHIP/HOXA5/NKX2-1/TBX2/TCF21/YAP1	9
BP	GO:1901570	fatty acid derivative biosynthetic process	9/1328	50/18800	0.00767197112443372	0.058789921173158	0.0475345083602508	ACSL5/ACSS3/ALOX15B/GGT1/GGT3P/GGT6/GGTLC1/GGTLC2/PPT2	9
BP	GO:0071322	cellular response to carbohydrate stimulus	19/1328	147/18800	0.00767452261876527	0.058789921173158	0.0475345083602508	ADCY8/AGER/AQP4/CALCRL/COLEC12/ENDOG/FKBP1B/GAS6/IGF1R/KLF7/LEP/PIH1D1/PLCB1/PRKCE/RPS6KA2/SLC29A1/UNC13B/VSNL1/XBP1	19
BP	GO:0061371	determination of heart left/right asymmetry	11/1328	68/18800	0.00774887343718935	0.058789921173158	0.0475345083602508	FOLR1/MEGF8/MICAL2/NDRG4/NOTCH2/PKD2/PSEN1/TBX2/TBX3/WNT3A/WNT5A	11
BP	GO:0001867	complement activation, lectin pathway	4/1328	12/18800	0.00774890594619158	0.058789921173158	0.0475345083602508	A2M/COLEC10/FCN3/MFAP4	4
BP	GO:0044848	biological phase	4/1328	12/18800	0.00774890594619158	0.058789921173158	0.0475345083602508	CDH3/FERMT1/TGFB2/WNT5A	4
BP	GO:0060394	negative regulation of pathway-restricted SMAD protein phosphorylation	4/1328	12/18800	0.00774890594619158	0.058789921173158	0.0475345083602508	PMEPA1/SMAD6/SMAD7/SNX25	4
BP	GO:0061309	cardiac neural crest cell development involved in outflow tract morphogenesis	4/1328	12/18800	0.00774890594619158	0.058789921173158	0.0475345083602508	EDNRA/FOLR1/JAG1/TWIST1	4
BP	GO:0072015	podocyte development	4/1328	12/18800	0.00774890594619158	0.058789921173158	0.0475345083602508	JAG1/LAMB2/NOTCH2/PODXL	4
BP	GO:1904953	Wnt signaling pathway involved in midbrain dopaminergic neuron differentiation	4/1328	12/18800	0.00774890594619158	0.058789921173158	0.0475345083602508	CSNK1E/FZD1/WNT3A/WNT5A	4
BP	GO:2001214	positive regulation of vasculogenesis	4/1328	12/18800	0.00774890594619158	0.058789921173158	0.0475345083602508	KDR/RAMP2/RRAS/TMEM100	4
BP	GO:0055017	cardiac muscle tissue growth	13/1328	87/18800	0.0078692373446541	0.0596212982424203	0.0482067171242831	FGFR2/GATA6/HEG1/NDRG4/PI16/SMAD1/SORBS2/TBX2/TGFB2/TGFBR1/TGFBR3/YAP1/ZFPM2	13
BP	GO:0045807	positive regulation of endocytosis	14/1328	97/18800	0.00807940518999251	0.0611301243979515	0.0494266763974554	ANGPT1/APLN/ARRB1/BICD1/DGKD/GATA2/GPC3/LRRK2/NEDD4L/SFRP4/SGIP1/VEGFA/WNT3A/WNT5A	14
CC	GO:0005911	cell-cell junction	89/1363	497/19594	9.20186839301449e-17	5.73276400884803e-14	4.98838128673943e-14	ABI2/ALOX15B/AMOTL2/ANK3/ARHGAP24/ATP1B1/BAIAP2/BMPR2/C1QTNF5/CADM1/CCDC85A/CCND1/CDC42BPA/CDH1/CDH11/CDH19/CDH3/CDH5/CDH6/CGN/CGNL1/CLDN18/CLDN7/COL13A1/CRB3/CTNND1/CTNND2/CXADR/DBN1/DLG3/EFNB2/EPB41L5/EVPL/F11R/FGFR4/FLCN/FLRT3/FRMD4B/FZD4/FZD5/GAB1/GJA5/HEG1/HMCN1/ILDR1/JAG1/JAM2/KIFC3/KRT18/LIMD1/LIMS2/MAGI1/MAGI3/MARVELD2/MPP3/OBSCN/OBSL1/OCLN/PARD3/PCDH1/PCDH12/PDZD2/PGM5/PKD2/PKP2/PLEKHG5/…	89
CC	GO:0062023	collagen-containing extracellular matrix	70/1363	429/19594	1.78292440316727e-11	5.55380951586604e-09	4.83266351384812e-09	A2M/ABI3BP/ADAMDEC1/ADAMTS5/ADAMTS8/ANGPT1/ANGPT2/ANGPTL7/ASPN/CDH13/CDON/CLEC14A/CLEC3B/COL12A1/COL13A1/COL16A1/COL21A1/COL24A1/COL4A3/COL4A4/DCN/DPT/DST/ECM2/EDIL3/EFEMP1/EGFL7/ELN/FBLN5/FCN3/FGFR2/FRAS1/FREM1/GDF10/GPC3/GPC4/HMCN1/ITIH5/LAMA3/LAMA4/LAMB2/LAMB3/LAMC1/LAMC2/LAMC3/LEFTY2/LUM/MATN2/MFAP4/MGP/MMP28/MMRN2/MXRA5/MXRA7/NAV2/NPNT/NTN4/OGN/PXDN/RARRES2/SDC2/SEMA3B/SERPINB6/SERPINE2/SOD3…	70
CC	GO:0031252	cell leading edge	64/1363	416/19594	1.56564649920443e-09	3.12172165563675e-07	2.71637518400427e-07	ABI2/ANTXR1/APBB1/APBB2/ARPC2/BAIAP2/BCAS3/CDC42BPA/CDH1/CDKL5/COBL/CTNND1/CTTNBP2NL/DBN1/DLC1/DPYSL3/DST/DUOX1/EGFR/ENAH/EPB41L5/EPS8L2/FAM107A/FERMT1/FGD4/FGD5/FGD6/FRMD4B/GRIA1/ITGA8/KANK1/KITLG/LDB2/MCC/MYH10/MYO10/MYO1C/NDEL1/OCLN/PARVA/PDE9A/PHACTR4/PKD2/PLA2G4F/PLCE1/PLEKHG5/PLEKHH2/PLXND1/PODXL/PRKCZ/PSD3/PTPN13/PTPRM/RAC1/RAPGEF3/RAPH1/ROBO2/SH2D3C/SH3RF1/SNX9/SORBS2/SPRY4/SPTBN1/SRGAP2	64
CC	GO:0005912	adherens junction	36/1363	172/19594	2.00431566975072e-09	3.12172165563675e-07	2.71637518400427e-07	ABI2/ALOX15B/ARHGAP24/BAIAP2/BMPR2/CCDC85A/CDH1/CDH11/CDH19/CDH3/CDH5/CDH6/CTNND1/CTNND2/CXADR/EFNB2/EPB41L5/FRMD4B/HMCN1/JAG1/KIFC3/KRT18/LIMD1/MAGI1/PARD3/PGM5/PKP2/PTPRM/SHROOM1/SHROOM2/SMAD7/STXBP6/TJP1/TJP2/TMOD3/VEGFA	36
CC	GO:0043296	apical junction complex	32/1363	148/19594	6.78501918098536e-09	8.45413389950776e-07	7.35638921727887e-07	AMOTL2/ANK3/C1QTNF5/CCND1/CDH1/CDH5/CGN/CGNL1/CLDN18/CLDN7/CRB3/CTNND1/CXADR/DLG3/F11R/FRMD4B/FZD5/JAM2/KIFC3/MAGI1/MAGI3/MARVELD2/OCLN/PARD3/PLXDC1/PMP22/PRKCZ/SHROOM1/SHROOM2/TGFBR1/TJP1/TJP2	32
CC	GO:0005923	bicellular tight junction	28/1363	124/19594	2.17017704005488e-08	2.0899551785397e-06	1.8185805811404e-06	AMOTL2/ANK3/C1QTNF5/CCND1/CDH5/CGN/CGNL1/CLDN18/CLDN7/CRB3/CXADR/DLG3/F11R/FRMD4B/FZD5/JAM2/MAGI1/MAGI3/MARVELD2/OCLN/PARD3/PLXDC1/PMP22/PRKCZ/SHROOM2/TGFBR1/TJP1/TJP2	28
CC	GO:0070160	tight junction	29/1363	132/19594	2.34826424555023e-08	2.0899551785397e-06	1.8185805811404e-06	AMOTL2/ANK3/C1QTNF5/CCND1/CDH5/CGN/CGNL1/CLDN18/CLDN7/CRB3/CXADR/DLG3/F11R/FRMD4B/FZD5/ILDR1/JAM2/MAGI1/MAGI3/MARVELD2/OCLN/PARD3/PLXDC1/PMP22/PRKCZ/SHROOM2/TGFBR1/TJP1/TJP2	29
CC	GO:0015629	actin cytoskeleton	67/1363	499/19594	1.57453890535081e-07	1.09758620525221e-05	9.55067830877566e-06	ADCY8/AFAP1L1/ARHGAP6/ARHGEF5/ARPC2/ARPC5L/BAIAP2/CD274/CDC42BPA/CDH1/CGN/CGNL1/CLIC5/COBL/CRYAB/CTTNBP2NL/DBN1/DDR2/DENND2A/DLC1/DPYSL3/EPB41L2/FAM107A/FILIP1/FLT1/FYN/GAS2L1/HCLS1/KRT19/LIMCH1/MED28/MLPH/MYH10/MYH4/MYO10/MYO19/MYO1B/MYO1C/MYO5B/MYO7A/NEBL/OPHN1/PARVA/PGM5/PKNOX2/PLEKHH2/PPP1R9A/PRKCZ/RAC1/RAPGEF3/ROR1/SHROOM1/SHROOM2/SIPA1L1/SLC2A1/SMTN/SNX9/SORBS2/SPTBN1/TEK/TJP1/TMOD2/TMOD3/T…	67
CC	GO:0030027	lamellipodium	36/1363	202/19594	1.58559804932101e-07	1.09758620525221e-05	9.55067830877566e-06	ABI2/ANTXR1/APBB1/APBB2/ARPC2/BAIAP2/CDC42BPA/CDH1/CTNND1/CTTNBP2NL/DBN1/DPYSL3/ENAH/FGD4/FGD5/FGD6/KITLG/MCC/MYH10/MYO10/PARVA/PHACTR4/PKD2/PLCE1/PLEKHG5/PLEKHH2/PLXND1/PODXL/PTPN13/PTPRM/RAC1/RAPGEF3/RAPH1/SH3RF1/SORBS2/SRGAP2	36
CC	GO:0098978	glutamatergic synapse	46/1363	319/19594	1.98063106985953e-06	0.000123393315652249	0.00010737105273449	ABHD6/ADCY8/ARPC2/ARPC5L/BAIAP2/CACNG4/CDH1/CDH11/CDKL5/CTBP2/CTNND1/DBN1/DGKE/DLG3/DVL1/EFNB2/FARP1/FLRT3/FXYD6/FZD4/GPC4/GPM6A/GRIA1/HOMER1/LRRK2/MAL2/NOSTRIN/NRG1/NRP1/OPHN1/PCDH17/PLCB1/PRKCZ/RAC1/RGS9/SEMA3F/SH3GL2/SH3GL3/SHANK2/SPTBN1/SV2A/SYN2/TNR/WNT3A/WNT5A/WNT7A	46
CC	GO:0030055	cell-substrate junction	55/1363	428/19594	7.60556205067863e-06	0.000430751377961163	0.000374819565176985	ALOX15B/ARHGAP24/ARPC2/ARPC5L/BCAR3/CAPN5/CAV1/CD59/CDH13/DDR2/DLC1/DST/EFNB2/EFS/EGFR/EHD3/ENAH/EPB41L2/EPB41L5/FAM107A/FERMT1/FGFR3/FLRT3/FLT1/FZD1/HMCN1/IL1RL1/ITGA1/ITGA3/ITGA6/ITGA8/ITGB6/ITGBL1/LIMD1/LIMS2/LMO7/MME/NRP1/PARVA/PDIA3/PGM5/RAC1/RPLP2/RRAS/SDC4/SLC6A4/SORBS2/SPRY4/STARD8/TEK/TES/TGFB1I1/THSD1/TLE2/YWHAE	55
CC	GO:0005925	focal adhesion	54/1363	419/19594	8.43414464461143e-06	0.000437872676132744	0.000381016183506569	ALOX15B/ARHGAP24/ARPC2/ARPC5L/BCAR3/CAPN5/CAV1/CD59/CDH13/DDR2/DLC1/DST/EFNB2/EFS/EGFR/EHD3/ENAH/EPB41L2/EPB41L5/FAM107A/FERMT1/FGFR3/FLRT3/FLT1/FZD1/IL1RL1/ITGA1/ITGA3/ITGA6/ITGA8/ITGB6/ITGBL1/LIMD1/LIMS2/LMO7/MME/NRP1/PARVA/PDIA3/PGM5/RAC1/RPLP2/RRAS/SDC4/SLC6A4/SORBS2/SPRY4/STARD8/TEK/TES/TGFB1I1/THSD1/TLE2/YWHAE	54
CC	GO:0045178	basal part of cell	39/1363	269/19594	1.02408657420354e-05	0.000486839563246551	0.000423624862840202	ABCA8/ABCC6/ADCY8/ANK3/AQP1/AQP4/ATP1B1/ATP2C2/CADM1/CLDN7/CNNM4/CXADR/DISP1/DLG3/DST/EGFR/ENPP1/ERBB3/FOLR1/GKN2/GPIHBP1/HEPH/HPGD/ITGA1/ITGA3/ITGA9/MARVELD2/MYO1C/NDRG4/P2RY6/PALM/PKD2/RAB17/SLC1A3/SLC29A1/SLC2A1/SLC39A8/TEK/TJP1	39
CC	GO:0005938	cell cortex	43/1363	310/19594	1.14227862870346e-05	0.000486839563246551	0.000423624862840202	CAV1/CDH1/CLIC5/COBL/CTBP2/CTNND1/DBN1/DLC1/DST/EPB41L2/FGFR2/FRY/GPSM1/HCLS1/HMCN1/KRT19/LAMC2/MED28/MLPH/MYH10/MYO10/MYO5B/MYO7A/PARD3/PDZD4/PKD2/PLEKHH2/PPP1R9A/PRKCZ/PRKD1/PSEN1/RAC1/RAPGEF3/RHOBTB2/SHROOM1/SHROOM2/SLC2A1/SNX9/SPTBN1/STXBP6/TRAF6/TRIP10/UNC13B	43
CC	GO:0009925	basal plasma membrane	37/1363	251/19594	1.17216588261609e-05	0.000486839563246551	0.000423624862840202	ABCA8/ABCC6/ADCY8/ANK3/AQP1/AQP4/ATP1B1/ATP2C2/CADM1/CLDN7/CNNM4/CXADR/DISP1/DLG3/DST/EGFR/ENPP1/ERBB3/FOLR1/GPIHBP1/HEPH/HPGD/ITGA3/ITGA9/MARVELD2/MYO1C/NDRG4/P2RY6/PALM/PKD2/RAB17/SLC1A3/SLC29A1/SLC2A1/SLC39A8/TEK/TJP1	37
CC	GO:0098858	actin-based cell projection	33/1363	217/19594	1.7858485152779e-05	0.00066500191447422	0.000578653351278572	ABI2/ADCY6/ANGPT1/ANTXR1/AOC3/BAIAP2/CXADR/DOCK4/ENAH/EPS8L2/FARP1/FGD4/GPM6A/HYAL2/ICAM2/ITGA3/KITLG/LRRK2/MAP2/MYO10/MYO1B/MYO1C/MYO7A/PALM/PCDH15/PDGFA/PDZD7/PODXL/PPP1R9A/RAPGEF3/RAPH1/TEK/WWOX	33
CC	GO:0045121	membrane raft	44/1363	326/19594	1.81461196565999e-05	0.00066500191447422	0.000578653351278572	ABCG2/ADCY8/ANGPT1/ATP1B1/BAALC/BACE1/BMPR2/CAV1/CDH1/CDH13/CXADR/DLC1/EDNRB/EGFR/EHD2/EMP2/F2R/FYN/GPM6B/HYAL2/IGF1R/ITGA1/KDR/LRP4/LRRK2/MAL2/MALL/MME/MYO1C/PLLP/PODXL/PPP2R1B/PRKCZ/PSEN1/SDC4/SLC1A1/SLC2A1/SLC6A4/SMURF2/TEK/TGFBR1/TNR/UNC5B/VDAC1	44
CC	GO:0098857	membrane microdomain	44/1363	327/19594	1.95883068211767e-05	0.000677973063866284	0.000589940234672867	ABCG2/ADCY8/ANGPT1/ATP1B1/BAALC/BACE1/BMPR2/CAV1/CDH1/CDH13/CXADR/DLC1/EDNRB/EGFR/EHD2/EMP2/F2R/FYN/GPM6B/HYAL2/IGF1R/ITGA1/KDR/LRP4/LRRK2/MAL2/MALL/MME/MYO1C/PLLP/PODXL/PPP2R1B/PRKCZ/PSEN1/SDC4/SLC1A1/SLC2A1/SLC6A4/SMURF2/TEK/TGFBR1/TNR/UNC5B/VDAC1	44
CC	GO:0030864	cortical actin cytoskeleton	17/1363	79/19594	2.43295918526026e-05	0.000797754511798494	0.00069416841019891	CDH1/COBL/DBN1/DLC1/EPB41L2/HCLS1/KRT19/MED28/MLPH/PLEKHH2/PPP1R9A/RAPGEF3/SHROOM1/SHROOM2/SLC2A1/SNX9/SPTBN1	17
CC	GO:0030427	site of polarized growth	27/1363	167/19594	3.38050513985859e-05	0.00105302735106595	0.000916294814224829	APBB1/APBB2/BASP1/CDKL5/COBL/CTNND1/CXADR/DBN1/DCC/DPYSL3/DVL1/FEZ1/FLRT3/FRY/GPM6A/HCLS1/ITGA3/KATNB1/LMTK2/LRRK2/MAP2/NDEL1/NDRG2/NEO1/PSEN1/SHANK2/SLC2A13	27
CC	GO:0016323	basolateral plasma membrane	33/1363	226/19594	4.13538429269807e-05	0.00122683067350043	0.00106753028107243	ABCA8/ABCC6/ADCY8/ANK3/AQP1/AQP4/ATP1B1/ATP2C2/CADM1/CLDN7/CNNM4/CXADR/DISP1/DLG3/EGFR/ENPP1/ERBB3/FOLR1/GPIHBP1/HEPH/HPGD/ITGA3/MARVELD2/NDRG4/P2RY6/PALM/PKD2/RAB17/SLC29A1/SLC2A1/SLC39A8/TEK/TJP1	33
CC	GO:0030016	myofibril	33/1363	228/19594	4.94205008862213e-05	0.00133967120356792	0.00116571879671789	ABCC9/ANK3/ANKRD1/CACNA1D/CAPN3/CRYAB/DST/FBXO32/FKBP1B/HOMER1/JPH1/KCNJ8/KRT19/MYH4/NBR1/NEBL/OBSCN/OBSL1/PARVA/PGM5/PSEN1/SDC4/SLC2A1/SMN1/SORBS2/SPTBN1/TCAP/TMOD2/TMOD3/TNNC1/TNNT1/TPM3/TTN	33
CC	GO:0043292	contractile fiber	34/1363	238/19594	5.00987838929977e-05	0.00133967120356792	0.00116571879671789	ABCC9/ANK3/ANKRD1/CACNA1D/CAPN3/CRYAB/DST/FBXO32/FKBP1B/HOMER1/JPH1/KCNJ8/KRT19/MYH4/NBR1/NEBL/NPNT/OBSCN/OBSL1/PARVA/PGM5/PSEN1/SDC4/SLC2A1/SMN1/SORBS2/SPTBN1/TCAP/TMOD2/TMOD3/TNNC1/TNNT1/TPM3/TTN	34
CC	GO:0030017	sarcomere	31/1363	209/19594	5.16085214857627e-05	0.00133967120356792	0.00116571879671789	ABCC9/ANK3/ANKRD1/CACNA1D/CAPN3/CRYAB/DST/FBXO32/FKBP1B/HOMER1/JPH1/KRT19/MYH4/NBR1/NEBL/OBSCN/OBSL1/PARVA/PGM5/PSEN1/SLC2A1/SMN1/SORBS2/SPTBN1/TCAP/TMOD2/TMOD3/TNNC1/TNNT1/TPM3/TTN	31
CC	GO:0043256	laminin complex	6/1363	12/19594	7.18572256291749e-05	0.00179068206267904	0.00155816720838	LAMA3/LAMB2/LAMB3/LAMC1/LAMC2/NTN4	6
CC	GO:0030426	growth cone	25/1363	161/19594	0.00012689864894542	0.00304068685742295	0.00264586251849763	APBB1/APBB2/BASP1/CDKL5/COBL/CTNND1/CXADR/DBN1/DCC/DPYSL3/DVL1/FEZ1/FLRT3/GPM6A/ITGA3/KATNB1/LMTK2/LRRK2/MAP2/NDEL1/NDRG2/NEO1/PSEN1/SHANK2/SLC2A13	25
CC	GO:0030018	Z disc	21/1363	127/19594	0.000175779669983559	0.00405595312591694	0.0035292994168239	ANK3/CACNA1D/CAPN3/CRYAB/DST/FBXO32/FKBP1B/HOMER1/JPH1/KRT19/NEBL/OBSCN/OBSL1/PARVA/PGM5/PSEN1/SLC2A1/SMN1/SORBS2/TCAP/TTN	21
CC	GO:0031253	cell projection membrane	42/1363	339/19594	0.000197051465951291	0.00438439511741623	0.00381509417161335	ABCG2/ADCY3/ANTXR1/AQP1/AQP4/ARPC2/CA4/CDKL5/DLC1/EGFR/EHD3/EPB41L5/EPS8L2/EVC/FAM107A/FERMT1/FGD5/FOLR1/GRIA1/HHIP/ITGA3/ITGA8/KANK1/MYO10/MYO1C/NDRG4/PALM/PDE9A/PKD2/PLA2G4F/PLXND1/PODXL/PSD3/RAC1/ROBO2/SCNN1A/SH2D3C/SHANK2/SHANK3/SLC34A2/SPRY4/SPTBN1	42
CC	GO:0031674	I band	22/1363	139/19594	0.000238407146947271	0.00512164319131552	0.00445661272877839	ANK3/ANKRD1/CACNA1D/CAPN3/CRYAB/DST/FBXO32/FKBP1B/HOMER1/JPH1/KRT19/NEBL/OBSCN/OBSL1/PARVA/PGM5/PSEN1/SLC2A1/SMN1/SORBS2/TCAP/TTN	22
CC	GO:0005581	collagen trimer	16/1363	86/19594	0.000256780035680781	0.00532302734835301	0.00463184773912613	C1QTNF2/C1QTNF5/C1QTNF7/COL12A1/COL13A1/COL16A1/COL21A1/COL24A1/COL4A3/COL4A4/COLEC10/COLEC12/FCN3/LUM/SFTPA1/SFTPD	16
CC	GO:0005604	basement membrane	17/1363	95/19594	0.000271409164373622	0.00532302734835301	0.00463184773912613	COL4A3/COL4A4/DST/FRAS1/FREM1/HMCN1/LAMA3/LAMA4/LAMB2/LAMB3/LAMC1/LAMC2/LAMC3/MMRN2/NPNT/NTN4/TIMP3	17
CC	GO:0042383	sarcolemma	21/1363	131/19594	0.000273413924795018	0.00532302734835301	0.00463184773912613	ABCC8/ANK3/AQP1/AQP4/ATP1B1/CACNA1D/CACNG4/CAMK2D/CAPN3/CAV1/IGF1R/KCNJ8/KRT19/OBSCN/PDE9A/PGM5/PSEN1/SGCB/SGCD/SLC2A1/SMPD4	21
CC	GO:0030175	filopodium	18/1363	105/19594	0.000315646728392561	0.00583500115388234	0.00507734323603853	ABI2/ANTXR1/BAIAP2/CXADR/ENAH/FARP1/FGD4/GPM6A/ITGA3/KITLG/MAP2/MYO10/MYO1B/PALM/PODXL/PPP1R9A/RAPGEF3/RAPH1	18
CC	GO:0045177	apical part of cell	49/1363	424/19594	0.000326599118550184	0.00583500115388234	0.00507734323603853	ABCB1/ABCG2/ADCY8/AGER/AQP1/ATP1B1/C1QTNF5/CA2/CA4/CLIC5/DDR2/DUOX1/EMP2/ERBB3/FOLR1/GPIHBP1/HOMER1/HYAL2/ITGA8/JAG1/KL/LMO7/MAL2/MARVELD2/MREG/MYO1B/MYO5B/MYO7A/OCLN/P2RY6/PARD3/PFKM/PODXL/PRKCZ/PSEN1/RAB17/SCNN1A/SHANK2/SHROOM1/SHROOM2/SLC1A1/SLC26A9/SLC29A1/SLC2A1/SLC34A2/SLC39A8/SORBS2/TEK/TJP1	49
CC	GO:0016324	apical plasma membrane	43/1363	358/19594	0.000327809053588896	0.00583500115388234	0.00507734323603853	ABCB1/ABCG2/ADCY8/AGER/AQP1/ATP1B1/C1QTNF5/CA4/CLIC5/DDR2/DUOX1/EMP2/ERBB3/FOLR1/GPIHBP1/HYAL2/JAG1/KL/LMO7/MAL2/MARVELD2/MREG/MYO7A/OCLN/P2RY6/PARD3/PFKM/PODXL/PRKCZ/PSEN1/RAB17/SCNN1A/SHANK2/SHROOM1/SHROOM2/SLC1A1/SLC26A9/SLC29A1/SLC2A1/SLC34A2/SLC39A8/SORBS2/TEK	43
CC	GO:0098984	neuron to neuron synapse	41/1363	347/19594	0.000622104420868025	0.0106612944855567	0.00927695642487402	ADCY8/ARHGEF9/ATP1A3/BAALC/BACE1/BAIAP2/BMPR2/CACNG4/CADM1/CAP2/CRYAB/CTNND1/CTNND2/DBN1/DCC/DVL1/EFNB2/FLRT3/FYN/GRIA1/HOMER1/ITGA8/LRP4/MAL2/PALM/PPP1R9A/PRKCZ/PSD3/RGS9/RPS27/RTN4/SEMA4C/SH3GL3/SHANK2/SHANK3/SIPA1L1/SLC1A1/SPTBN1/SRGAP2/SYN2/SYT12	41
CC	GO:0043025	neuronal cell body	53/1363	482/19594	0.000633174792882178	0.0106612944855567	0.00927695642487402	ACVRL1/ADCY8/ANXA3/ATP1A3/BACE1/BAIAP2/CHRNA10/CIT/COBL/CRYAB/CTNND2/DAB2IP/DVL1/ENDOG/FBXW11/FEZ1/FZD5/GHR/GLUL/GPM6A/GRIA1/HOMER1/IGF1R/ITGA1/ITGA8/KATNB1/LMTK2/LRP4/LRRK2/MAP2/MME/MYO10/NDEL1/NPFF/PDE1C/PDE9A/PLXDC1/PRKCZ/PSEN1/PTPRF/RAB17/RBM8A/SHANK2/SLC1A1/SLC1A3/SLC22A3/SMN1/SMURF1/SORBS2/SV2A/TGFB2/TMEM100/WDFY3	53
CC	GO:0005667	transcription regulator complex	53/1363	483/19594	0.00066446300545659	0.0108936961157751	0.00947918137978237	ANKRD1/ARNT/ARNT2/ARNTL2/ATF7/BEX1/CCND1/CHD3/CTBP2/CTNNBIP1/DACH1/EPAS1/FOXF1/FOXF2/GATA2/GATA6/GTF2F1/HCLS1/HDAC4/HYAL2/KLF4/LDB2/LIMD1/MDM2/MED18/MED28/MTA3/MXI1/NKX2-1/NR5A2/PRDM16/RCOR1/RUNX2/SMAD1/SMAD6/SMAD7/SMAD9/TAF12/TAL1/TBL1X/TBX2/TCF21/TEAD1/TEAD2/TEAD3/TFAP4/TFDP2/TLE2/WWOX/WWTR1/XBP1/YAP1/ZBTB16	53
CC	GO:0042599	lamellar body	6/1363	17/19594	0.000711058441819895	0.0113587028013794	0.00988380830060043	ABCA3/KLK5/LAMP3/SFTPA1/SFTPB/SFTPC	6
CC	GO:0008305	integrin complex	8/1363	31/19594	0.00099940118823743	0.0151860229334614	0.0132141620524333	ITGA1/ITGA3/ITGA6/ITGA8/ITGA9/ITGAE/ITGB6/ITGBL1	8
CC	GO:0016342	catenin complex	8/1363	31/19594	0.00099940118823743	0.0151860229334614	0.0132141620524333	CDH1/CDH11/CDH13/CDH19/CDH3/CDH5/CDH6/CTNND1	8
CC	GO:0044291	cell-cell contact zone	13/1363	71/19594	0.00110464978441089	0.0161730339389213	0.0140730125513973	ANK3/ATP1B1/CXADR/FLCN/GJA5/JAM2/OBSL1/PGM5/PKP2/SCN4B/SLC2A1/TJP2/VAMP5	13
CC	GO:0030863	cortical cytoskeleton	17/1363	107/19594	0.00111627682082442	0.0161730339389213	0.0140730125513973	CDH1/COBL/DBN1/DLC1/EPB41L2/HCLS1/KRT19/MED28/MLPH/PLEKHH2/PPP1R9A/RAPGEF3/SHROOM1/SHROOM2/SLC2A1/SNX9/SPTBN1	17
CC	GO:0098685	Schaffer collateral - CA1 synapse	13/1363	72/19594	0.00126375855278614	0.0176823993756616	0.0153863912789824	ADCY8/ADRB1/BAIAP2/CDH11/CTNND1/DCC/DVL1/EFNB2/FYN/PRKCZ/SYN2/TNR/WNT7A	13
CC	GO:0001726	ruffle	24/1363	177/19594	0.00127721985859514	0.0176823993756616	0.0153863912789824	BAIAP2/CDKL5/COBL/DLC1/EGFR/EPB41L5/EPS8L2/FAM107A/FERMT1/FGD4/FGD5/FGD6/FRMD4B/KANK1/MYO10/MYO1C/PDE9A/PLA2G4F/PODXL/PSD3/RAC1/SH2D3C/SNX9/SPRY4	24
CC	GO:0030139	endocytic vesicle	39/1363	342/19594	0.00161826197266795	0.0219168958472203	0.0190710507076429	ANXA3/CACNG4/CAMK2D/CAV1/CD163/CLEC4E/COLEC12/DAB2IP/EGFR/EHD2/EHD3/EPN2/FZD4/FZD5/GRIA1/HLA-C/HYAL2/MDM2/MYO1C/NOSTRIN/OCLN/PDIA3/PLA2G5/PLEKHG5/RAB11FIP1/RAB14/RAB17/SCARF1/SFTPA1/SFTPB/SFTPC/SFTPD/SGIP1/SH3GL2/SRGAP2/TYRP1/WNT3A/WNT5A/WNT7A	39
CC	GO:0014704	intercalated disc	10/1363	49/19594	0.00173398664958967	0.0229845464403056	0.0200000699784698	ANK3/ATP1B1/CXADR/GJA5/OBSL1/PGM5/PKP2/SCN4B/SLC2A1/VAMP5	10
CC	GO:0032279	asymmetric synapse	37/1363	323/19594	0.00194011250022431	0.0251810434924947	0.0219113582810421	ADCY8/ARHGEF9/BAALC/BAIAP2/BMPR2/CACNG4/CADM1/CAP2/CRYAB/CTNND1/CTNND2/DBN1/DCC/DVL1/EFNB2/FLRT3/FYN/GRIA1/HOMER1/ITGA8/LRP4/PALM/PPP1R9A/PRKCZ/PSD3/RGS9/RPS27/RTN4/SEMA4C/SH3GL3/SHANK2/SHANK3/SIPA1L1/SLC1A1/SPTBN1/SRGAP2/SYN2	37
CC	GO:0005796	Golgi lumen	16/1363	104/19594	0.00217069623864215	0.0275988521770217	0.024015221544591	DCN/F10/GAS6/GPC3/GPC4/LUM/OGN/PDGFA/RHBDF2/SDC1/SDC2/SDC4/SOD3/WNT3A/WNT5A/WNT7A	16
CC	GO:0098636	protein complex involved in cell adhesion	9/1363	43/19594	0.00242459653997853	0.0302104728881325	0.0262877309071357	ITGA1/ITGA3/ITGA6/ITGA8/ITGA9/ITGAE/ITGB6/ITGBL1/JAM2	9
CC	GO:0099522	cytosolic region	5/1363	15/19594	0.00269236728388266	0.0323807622226188	0.0281762144878748	BAIAP2/CTBP2/DBN1/HOMER1/LRRK2	5
CC	GO:0014069	postsynaptic density	36/1363	318/19594	0.00270272814699226	0.0323807622226188	0.0281762144878748	ADCY8/ARHGEF9/BAALC/BAIAP2/BMPR2/CACNG4/CADM1/CAP2/CRYAB/CTNND1/CTNND2/DBN1/DCC/DVL1/EFNB2/FLRT3/FYN/GRIA1/HOMER1/ITGA8/LRP4/PALM/PPP1R9A/PRKCZ/PSD3/RGS9/RPS27/RTN4/SEMA4C/SH3GL3/SHANK2/SHANK3/SIPA1L1/SPTBN1/SRGAP2/SYN2	36
CC	GO:0032587	ruffle membrane	15/1363	97/19594	0.00279519830869742	0.0328567650248773	0.0285904097116023	CDKL5/DLC1/EGFR/EPB41L5/EPS8L2/FAM107A/FERMT1/FGD5/KANK1/PDE9A/PLA2G4F/PSD3/RAC1/SH2D3C/SPRY4	15
CC	GO:0005769	early endosome	42/1363	389/19594	0.00307684544713851	0.0354976798808758	0.0308884094595777	ADRB1/AOC3/APBB2/ARRDC3/ATP11A/ATP13A4/BACE1/CAV1/CD274/CLCN4/EGFR/EHD2/EHD3/F2R/FGD5/FZD5/GGA1/GPR107/GRIA1/HLA-C/HSD17B6/KDR/LAMP3/LMTK2/LNPEP/MME/MYO1B/NRP1/PMEPA1/PSEN1/PTP4A2/RAB14/RAB17/SH3GL2/SH3GL3/SLC1A1/SNX21/TLR3/TMEM163/WDR91/WNT3A/ZFYVE9	42
CC	GO:0043034	costamere	5/1363	16/19594	0.00369402158615774	0.0418431899668413	0.0364099735286361	ANK3/HOMER1/KRT19/PGM5/SDC4	5
CC	GO:0070382	exocytic vesicle	26/1363	214/19594	0.00392405786181026	0.0436551437126391	0.0379866503539903	ABCC8/BACE1/CLCN4/DPYSL3/GRIA1/ICA1/LGI3/LRRK2/MAL2/MME/NDEL1/PSEN1/RAB15/RAB40AL/RAB40B/SEMA4C/SV2A/SYN2/SYT12/SYT15/SYT17/SYTL3/TMEM163/UNC13B/WFS1/ZNRF1	26
CC	GO:0150034	distal axon	31/1363	270/19594	0.00415934815921505	0.0454609456700171	0.039557974182747	APBB1/APBB2/BASP1/CDKL5/COBL/CTNND1/CXADR/DBN1/DCC/DPYSL3/DVL1/FEZ1/FLRT3/GLUL/GPM6A/ITGA3/KATNB1/LMTK2/LRRK2/MAP2/NDEL1/NDRG2/NEO1/NPFF/OPHN1/PSEN1/ROR1/SHANK2/SLC1A1/SLC2A13/UNC13B	31
CC	GO:0098793	presynapse	50/1363	492/19594	0.0045439232832904	0.0488080035429297	0.0424704263320246	ABCC8/ADCY8/ADORA3/BACE1/BAIAP2/CLCN4/CNTN6/CTBP2/CTNND1/DVL1/EFNB2/FLRT3/FXYD6/GLUL/GPM6A/GRAP/GRIA1/ICA1/LGI3/LRRK2/MAL2/MME/NDEL1/NOSTRIN/NPFF/OPHN1/PCDH17/PSEN1/RAB15/RAB40AL/RAB40B/ROR1/SEMA4C/SH3GL2/SH3GL3/SHANK2/SLC1A1/SLC22A3/SLC29A1/SLC2A1/SLC6A4/SV2A/SYN2/SYT12/TMEM163/UNC13B/WFS1/WNT3A/WNT7A/ZNRF1	50
CC	GO:0016459	myosin complex	10/1363	56/19594	0.00483157094942896	0.0501963085830442	0.0436784640031558	CGN/CGNL1/MYH10/MYH4/MYO10/MYO19/MYO1B/MYO1C/MYO5B/MYO7A	10
CC	GO:0099572	postsynaptic specialization	37/1363	341/19594	0.00483431543335899	0.0501963085830442	0.0436784640031558	ADCY8/ARHGEF9/BAALC/BAIAP2/BMPR2/CACNG4/CADM1/CAP2/CHRNA10/CRYAB/CTNND1/CTNND2/DBN1/DCC/DVL1/EFNB2/FLRT3/FYN/GRIA1/HOMER1/ITGA8/LRP4/PALM/PPP1R9A/PRKCZ/PSD3/RGS9/RPS27/RTN4/SEMA4C/SH3GL3/SHANK2/SHANK3/SIPA1L1/SPTBN1/SRGAP2/SYN2	37
CC	GO:0031256	leading edge membrane	22/1363	175/19594	0.00507045468599444	0.0502463626851473	0.0437220187257766	ANTXR1/CDKL5/DLC1/EGFR/EPB41L5/EPS8L2/FAM107A/FERMT1/FGD5/GRIA1/ITGA8/KANK1/MYO1C/PDE9A/PLA2G4F/PLXND1/PSD3/RAC1/ROBO2/SH2D3C/SPRY4/SPTBN1	22
CC	GO:0031233	intrinsic component of external side of plasma membrane	6/1363	24/19594	0.00508109285580142	0.0502463626851473	0.0437220187257766	CA4/CD59/F10/FOLR1/GPIHBP1/HYAL2	6
CC	GO:0098533	ATPase dependent transmembrane transport complex	6/1363	24/19594	0.00508109285580142	0.0502463626851473	0.0437220187257766	ABCC8/ABCC9/ABCD4/ATP1A3/ATP1B1/KCNJ8	6
MF	GO:0019199	transmembrane receptor protein kinase activity	25/1348	79/18410	1.7580238501847e-10	1.7580238501847e-07	1.62663469927616e-07	ACVRL1/BMPR2/CRIM1/DDR1/DDR2/EFEMP1/EGFR/EPHB4/FGFR1/FGFR2/FGFR3/FGFR4/FLT1/FLT4/IGF1R/KDR/LTK/MERTK/NRP1/ROS1/SOSTDC1/TEK/TGFBR1/TGFBR3/TIE1	25
MF	GO:0004714	transmembrane receptor protein tyrosine kinase activity	20/1348	60/18410	4.20307288313914e-09	2.08033279783179e-06	1.92485529399384e-06	CRIM1/DDR1/DDR2/EFEMP1/EGFR/EPHB4/FGFR1/FGFR2/FGFR3/FGFR4/FLT1/FLT4/IGF1R/KDR/LTK/MERTK/NRP1/ROS1/TEK/TIE1	20
MF	GO:0030695	GTPase regulator activity	72/1348	488/18410	8.32133119132717e-09	2.08033279783179e-06	1.92485529399384e-06	ADRB1/ALS2CL/ARHGAP20/ARHGAP23/ARHGAP24/ARHGAP29/ARHGAP5/ARHGAP6/ARHGDIB/ARHGEF10/ARHGEF16/ARHGEF17/ARHGEF5/ARHGEF9/ARL2BP/ARRB1/BCAR3/CHN1/DAB2IP/DENND2A/DENND3/DLC1/DOCK1/DOCK4/DOCK6/EEF1B2/EPS8L2/ERRFI1/FARP1/FARP2/FGD4/FGD5/FGD6/FLCN/GARNL3/GNAQ/GPSM1/HPS4/LRRK2/NRP1/OBSCN/OPHN1/PLCB1/PLCE1/PLEKHG1/PLEKHG2/PLEKHG5/PSD3/RANBP1/RANBP2/RAPGEF3/RASA4/RASAL2/RGL2/RGL3/RGPD5/RGS3/RGS6/RGS9/RUNDC1/S…	72
MF	GO:0060589	nucleoside-triphosphatase regulator activity	72/1348	488/18410	8.32133119132717e-09	2.08033279783179e-06	1.92485529399384e-06	ADRB1/ALS2CL/ARHGAP20/ARHGAP23/ARHGAP24/ARHGAP29/ARHGAP5/ARHGAP6/ARHGDIB/ARHGEF10/ARHGEF16/ARHGEF17/ARHGEF5/ARHGEF9/ARL2BP/ARRB1/BCAR3/CHN1/DAB2IP/DENND2A/DENND3/DLC1/DOCK1/DOCK4/DOCK6/EEF1B2/EPS8L2/ERRFI1/FARP1/FARP2/FGD4/FGD5/FGD6/FLCN/GARNL3/GNAQ/GPSM1/HPS4/LRRK2/NRP1/OBSCN/OPHN1/PLCB1/PLCE1/PLEKHG1/PLEKHG2/PLEKHG5/PSD3/RANBP1/RANBP2/RAPGEF3/RASA4/RASAL2/RGL2/RGL3/RGPD5/RGS3/RGS6/RGS9/RUNDC1/S…	72
MF	GO:0030165	PDZ domain binding	23/1348	82/18410	1.27247464066383e-08	2.54494928132766e-06	2.35474780872317e-06	ADRB1/ARHGAP29/ARHGEF16/BAIAP2/CADM1/CIT/CRIM1/CXADR/DOCK4/F11R/FZD1/FZD4/FZD8/GNG12/GRIA1/LNX2/MPP3/NKD1/PSEN1/SDC2/TGFBR3/TMEM88/USHBP1	23
MF	GO:0045499	chemorepellent activity	12/1348	28/18410	2.28250120183884e-07	3.52994635529367e-05	3.26612931189804e-05	FLRT3/NRG1/SEMA3B/SEMA3D/SEMA3E/SEMA3F/SEMA3G/SEMA4C/SEMA5A/SEMA5B/SEMA6A/SEMA6D	12
MF	GO:0005201	extracellular matrix structural constituent	33/1348	172/18410	2.78510584114667e-07	3.52994635529367e-05	3.26612931189804e-05	ABI3BP/ASPN/COL12A1/COL13A1/COL16A1/COL21A1/COL24A1/COL4A3/COL4A4/DCN/DPT/EDIL3/EFEMP1/ELN/FBLN5/FRAS1/HMCN1/LAMA3/LAMA4/LAMB2/LAMB3/LAMC1/LAMC2/LUM/MATN2/MFAP4/MGP/MMRN2/MXRA5/NPNT/OGN/PXDN/TUFT1	33
MF	GO:0005178	integrin binding	31/1348	156/18410	2.82395708423493e-07	3.52994635529367e-05	3.26612931189804e-05	ADAMTS5/ADAMTS8/COL16A1/COL4A3/CXADR/DST/ECM2/EDIL3/EMP2/ESM1/F11R/FBLN5/FERMT1/ICAM2/ITGA1/ITGA3/ITGA6/ITGA8/ITGA9/ITGAE/ITGB6/ITGBL1/JAM2/KDR/LAMA3/LAMB2/NPNT/NRG1/PTN/SPP1/TSPAN8	31
MF	GO:0030215	semaphorin receptor binding	10/1348	23/18410	2.02560612021364e-06	0.000225067346690404	0.000208246523937753	SEMA3B/SEMA3D/SEMA3E/SEMA3F/SEMA3G/SEMA4C/SEMA5A/SEMA5B/SEMA6A/SEMA6D	10
MF	GO:0019838	growth factor binding	27/1348	139/18410	2.57099991577431e-06	0.000257099991577431	0.000237885150101644	A2M/ACVRL1/CRIM1/EGFR/ERBB3/ESM1/FGFR1/FGFR2/FGFR3/FGFR4/FLT1/FLT4/GHR/HYAL2/IGF1R/ITGA6/KDR/KL/LIFR/NRP1/PDGFA/PXDN/RHBDF1/RHBDF2/S100A13/TGFBR1/TGFBR3	27
MF	GO:0003779	actin binding	58/1348	439/18410	8.49082184265313e-06	0.000771892894786648	0.000714204057386804	ACTR3B/ADCY8/ANTXR1/ARPC2/ARPC5L/CAP2/CGN/COBL/CORO6/CTNNAL1/DAAM2/DBN1/DST/EGFR/ENAH/EPB41L2/EPS8L2/FAM107A/FBXO25/FERMT1/FGD4/GAS2L1/HCLS1/LIMCH1/LRRK2/MED28/MICAL2/MLPH/MYH10/MYH4/MYO10/MYO19/MYO1B/MYO1C/MYO5B/MYO7A/NCALD/NEBL/OPHN1/PARVA/PHACTR1/PHACTR4/PKNOX2/PLEKHH2/PPP1R9A/PRKCE/SHANK3/SHROOM1/SHROOM2/SLC6A4/SMTN/SPTBN1/TMOD2/TMOD3/TNNC1/TPM3/TTN/WIPF2	58
MF	GO:0045296	cadherin binding	47/1348	333/18410	1.07986654494587e-05	0.000899888787454895	0.000832633941234582	ANK3/ARHGEF16/BAIAP2/BMPR2/BZW2/CDH1/CDH11/CDH13/CDH19/CDH3/CDH5/CDH6/CGN/CTNNAL1/CTNND1/CTNND2/DAB2IP/DBN1/EGFR/EPN2/EPS8L2/EVPL/F11R/GPRC5A/ITGA6/KDR/KRT18/MYO1B/PARVA/PKP2/PPL/PPP1R13L/PSEN1/PTPRB/PTPRM/RANBP1/RTN4/RUVBL1/SNX9/SPTBN1/STXBP6/TES/TJP1/TJP2/TMOD3/VAPB/YWHAE	47
MF	GO:0004713	protein tyrosine kinase activity	25/1348	135/18410	1.42836139013553e-05	0.00109873953087348	0.00101662320803978	BAZ1B/CRIM1/DDR1/DDR2/DYRK4/EFEMP1/EGFR/EPHB4/FGFR1/FGFR2/FGFR3/FGFR4/FLT1/FLT4/FYN/HIPK1/IGF1R/KDR/LTK/MERTK/NRP1/ROS1/TEK/TIE1/TTN	25
MF	GO:0070411	I-SMAD binding	7/1348	14/18410	2.41037262138779e-05	0.00172169472956271	0.00159302070240592	SMAD1/SMAD6/SMAD7/SMAD9/SMURF1/TGFB1I1/TGFBR1	7
MF	GO:0005085	guanyl-nucleotide exchange factor activity	34/1348	223/18410	3.60375209454178e-05	0.00240250139636118	0.00222294602884366	ADRB1/ARHGEF10/ARHGEF16/ARHGEF17/ARHGEF5/ARHGEF9/BCAR3/DENND2A/DENND3/DOCK1/DOCK4/DOCK6/EEF1B2/EPS8L2/FARP1/FARP2/FGD4/FGD5/FGD6/FLCN/HPS4/OBSCN/PLCE1/PLEKHG1/PLEKHG2/PLEKHG5/PSD3/RAPGEF3/RGL2/RGL3/SH2D3C/SH3BP5/SOS2/TRIO	34
MF	GO:0042562	hormone binding	18/1348	87/18410	4.88968368082325e-05	0.00305605230051453	0.00282765260226555	ADIPOR2/AR/ATP1A3/CALCRL/CDH13/EDNRB/EGFR/GHR/IGF1R/INHBA/NPR1/NPR3/NR3C1/RAMP2/RXFP1/SULT2B1/THRA/VIPR1	18
MF	GO:0004712	protein serine/threonine/tyrosine kinase activity	55/1348	446/18410	9.78524373589676e-05	0.00559047947032264	0.00517266468885643	ANKK1/BAZ1B/CAMK2D/CDC42BPA/CDKL2/CDKL5/CHEK2/CIT/CSNK1E/DAPK2/DCLK2/DDR1/DDR2/DMPK/DYRK4/EGFR/EPHB4/ERBB3/FGFR1/FGFR2/FGFR3/FGFR4/FLT1/FLT4/FYN/HIPK1/IGF1R/KDR/LATS2/LIMK2/LMTK2/LRRK2/LTK/MAP3K3/MAP3K6/MAPK4/MARK1/MERTK/NEK3/NEK9/OBSCN/PLK2/PRKCE/PRKCZ/PRKD1/ROCK2/ROS1/RPS6KA2/RPS6KL1/STK19/TAOK3/TEK/TIE1/TRIO/TTN	55
MF	GO:0017124	SH3 domain binding	22/1348	125/18410	0.000101061627501581	0.00559047947032264	0.00517266468885643	ABI2/ADAM12/AFAP1L1/AFAP1L2/ARHGAP6/CIT/CRB3/DAB2IP/DOCK1/DOCK4/DPYSL3/EFS/ENAH/ERRFI1/HCLS1/KHDRBS2/KHDRBS3/REPS1/SGIP1/SH3BP5/SHANK2/SHANK3	22
MF	GO:0005096	GTPase activator activity	38/1348	274/18410	0.00010621910993613	0.00559047947032264	0.00517266468885643	ALS2CL/ARHGAP20/ARHGAP23/ARHGAP24/ARHGAP29/ARHGAP5/ARHGAP6/ARHGDIB/ARRB1/CHN1/DAB2IP/DLC1/DOCK1/DOCK4/ERRFI1/FLCN/GARNL3/GNAQ/LRRK2/NRP1/OPHN1/PLCB1/RANBP1/RANBP2/RASA4/RASAL2/RGPD5/RGS3/RGS6/RGS9/RUNDC1/SIPA1L1/SMAP2/SRGAP1/SRGAP2/STARD13/STARD8/TBC1D1	38
MF	GO:0039706	co-receptor binding	6/1348	13/18410	0.000166907035871771	0.00834535179358854	0.00772164655427824	BMP2/DKK2/DKK3/LRRK2/NEO1/WNT3A	6
MF	GO:0017147	Wnt-protein binding	9/1348	30/18410	0.000205724909555681	0.00979642426455626	0.00906427045109995	APCDD1/FZD1/FZD10/FZD4/FZD5/FZD8/ROR1/SFRP4/WIF1	9
MF	GO:0008242	omega peptidase activity	6/1348	14/18410	0.00027400951811519	0.012454978096145	0.0115241323647489	BACE1/GGT1/GGT3P/GGT6/GGTLC1/GGTLC2	6
MF	GO:0042813	Wnt receptor activity	6/1348	15/18410	0.000428459520836251	0.0186286748189675	0.017236426490392	FZD1/FZD10/FZD4/FZD5/FZD8/ROR1	6
MF	GO:0050840	extracellular matrix binding	12/1348	55/18410	0.00051838353360837	0.0215993139003488	0.0199850493877964	ADAMTS5/CLEC14A/DCN/ELN/ITGA3/NTN4/OLFML2A/SLIT2/SPOCK2/SPP1/THSD1/VEGFA	12
MF	GO:0031267	small GTPase binding	35/1348	267/18410	0.000570899980049682	0.0228359992019873	0.0211293087353124	ABI2/ARHGDIB/ARHGEF16/BICD1/CAV1/CDKL5/DAAM2/DOCK1/DOCK4/DVL1/ERRFI1/EXPH5/FARP1/FGD4/FGD5/FGD6/GCC1/GGA1/HPS4/LRRK2/MLPH/MYO1C/MYO5B/PLCE1/RAB11FIP1/RANBP1/RANBP17/RANBP2/RNF152/ROCK2/SRGAP2/STK19/SYTL3/TNFAIP1/UNC13B	35
MF	GO:0008093	cytoskeletal anchor activity	7/1348	22/18410	0.00071154300046403	0.0273670384793858	0.0253217124456633	ABI2/ANK3/BAIAP2/BICD1/GAS2L1/OBSL1/SORBS2	7
MF	GO:0042626	ATPase-coupled transmembrane transporter activity	16/1348	90/18410	0.00076465334289132	0.02832049418116	0.0262039098791996	ABCA3/ABCA6/ABCA8/ABCB1/ABCC6/ABCC8/ABCC9/ABCD4/ABCG2/ATP13A4/ATP1A3/ATP1B1/ATP2C2/ATP6V1E2/ATP8A1/KCNJ8	16
MF	GO:0070064	proline-rich region binding	6/1348	17/18410	0.000932838141368296	0.0321273548106191	0.0297262577668781	ABI2/APBB1/BAIAP2/CCND1/GHR/YAP1	6
MF	GO:0017134	fibroblast growth factor binding	7/1348	23/18410	0.000958729269622661	0.0321273548106191	0.0297262577668781	FGFR1/FGFR2/FGFR3/FGFR4/KL/S100A13/TGFBR3	7
MF	GO:0051015	actin filament binding	29/1348	214/18410	0.000963820644318572	0.0321273548106191	0.0297262577668781	ACTR3B/ANTXR1/ARPC2/ARPC5L/CORO6/CTNNAL1/DBN1/EGFR/FERMT1/GAS2L1/HCLS1/MYH10/MYH4/MYO10/MYO19/MYO1B/MYO1C/MYO5B/MYO7A/NEBL/PKNOX2/PPP1R9A/SHROOM1/SHROOM2/SLC6A4/SPTBN1/TNNC1/TPM3/TTN	29
MF	GO:0051020	GTPase binding	37/1348	298/18410	0.00112339025186327	0.0362383952213959	0.0335300519995863	ABI2/ARHGDIB/ARHGEF16/BICD1/CAV1/CDKL5/DAAM2/DOCK1/DOCK4/DVL1/ERRFI1/EXPH5/FARP1/FGD4/FGD5/FGD6/GCC1/GGA1/HPS4/LRRK2/MLPH/MYO1C/MYO5B/PLCE1/RAB11FIP1/RANBP1/RANBP17/RANBP2/RASIP1/RNF152/ROCK2/SPTBN1/SRGAP2/STK19/SYTL3/TNFAIP1/UNC13B	37
MF	GO:0008013	beta-catenin binding	15/1348	86/18410	0.00134940127669064	0.0421687898965824	0.0390172277043115	AR/BTRC/CDH1/CDH5/CTNNBIP1/CTNND2/CXADR/DVL1/KANK1/KLF4/PSEN1/RUVBL2/SHROOM2/SMAD7/TBL1X	15
MF	GO:0000146	microfilament motor activity	8/1348	31/18410	0.00139332245042602	0.0422218924371523	0.0390663615286914	MYH10/MYH4/MYO10/MYO19/MYO1B/MYO1C/MYO5B/MYO7A	8
MF	GO:0046332	SMAD binding	14/1348	78/18410	0.00145013519282635	0.042651035083128	0.0394634314084942	ACVRL1/ANKRD1/BMP2/PMEPA1/PPM1A/SMAD1/SMAD6/SMAD7/SMAD9/SMURF1/SMURF2/TGFB1I1/TGFBR1/TGFBR3	14
MF	GO:0031432	titin binding	5/1348	13/18410	0.0016340435703708	0.0466869591534513	0.0431977232588249	ANKRD1/CAMK2D/CAPN3/OBSCN/TCAP	5
