# Supplementary material for: Exploring IRGs as a Biomarker of Pulmonary Hypertension Using Multiple Machine Learning Algorithms
Source: Diagnostics (Basel). 2024 Oct 28;14(21):2398. doi: 10.3390/diagnostics14212398 (PMC11545203; doi:10.3390/diagnostics14212398)
Supplement: Supplementary file 1 [file diagnostics-14-02398-s001.zip › Table S4.txt]

ID	Description	GeneRatio	BgRatio	pvalue	p.adjust	qvalue	geneID	Count
hsa04360	Axon guidance	39/701	182/8659	1.16126008380096e-08	3.73063392532437e-06	3.18013353660198e-06	BMPR2/CAMK2D/DCC/EFNA1/EFNB2/ENAH/EPHB4/FYN/LIMK2/NEO1/NRP1/NTN4/PARD3/PLXNA2/PRKCZ/RAC1/RGMA/RGS3/ROBO1/ROBO2/ROCK2/RRAS/SEMA3B/SEMA3D/SEMA3E/SEMA3F/SEMA3G/SEMA4C/SEMA5A/SEMA5B/SEMA6A/SEMA6D/SLIT2/SRGAP1/SRGAP2/TRPC3/TRPC6/UNC5B/WNT5A	39
hsa04390	Hippo signaling pathway	35/701	157/8659	2.28873246952415e-08	3.73063392532437e-06	3.18013353660198e-06	BMP2/BMP5/BMPR2/BTRC/CCND1/CDH1/CSNK1E/DLG3/DVL1/FBXW11/FZD1/FZD10/FZD4/FZD5/FZD8/ID1/LATS2/LIMD1/NKD1/PARD3/PPP2R1B/PRKCZ/SMAD1/SMAD7/TEAD1/TEAD2/TEAD3/TGFB2/TGFBR1/WNT3A/WNT5A/WNT7A/WWTR1/YAP1/YWHAE	35
hsa04310	Wnt signaling pathway	37/701	174/8659	3.43574930656029e-08	3.73351424646218e-06	3.18258883134006e-06	APCDD1/BTRC/CAMK2D/CCND1/CSNK1E/CTBP2/CTNNBIP1/CTNND2/DAAM2/DKK2/DVL1/FBXW11/FZD1/FZD10/FZD4/FZD5/FZD8/GPC4/LGR4/MCC/NKD1/PLCB1/PRICKLE2/PSEN1/RAC1/ROCK2/ROR1/RUVBL1/SFRP4/TBL1X/TLE2/VANGL1/WIF1/WNT3A/WNT5A/WNT7A/ZNRF3	37
hsa04015	Rap1 signaling pathway	41/701	210/8659	7.96035157796838e-08	6.48768653604423e-06	5.5303495173254e-06	ADCY3/ADCY4/ADCY6/ADCY8/ANGPT1/ANGPT2/CDH1/CTNND1/DOCK4/EFNA1/EGFR/ENAH/F2R/FARP2/FGF18/FGFR1/FGFR2/FGFR3/FGFR4/FLT1/FLT4/GNAQ/ID1/IGF1R/KDR/KITLG/MAGI1/MAGI3/PARD3/PDGFA/PLCB1/PLCE1/PRKCZ/PRKD1/RAC1/RAPGEF3/RRAS/SIPA1L1/TEK/VEGFA/VEGFC	41
hsa04512	ECM-receptor interaction	23/701	89/8659	3.76159669289345e-07	2.45256104376653e-05	2.09065584615552e-05	COL4A3/COL4A4/FRAS1/FREM1/ITGA1/ITGA3/ITGA6/ITGA8/ITGA9/ITGB6/LAMA3/LAMA4/LAMB2/LAMB3/LAMC1/LAMC2/LAMC3/NPNT/SDC1/SDC4/SPP1/SV2A/TNR	23
hsa04510	Focal adhesion	38/701	203/8659	7.2966675834044e-07	3.96452272031639e-05	3.37950919652414e-05	ARHGAP5/CAV1/CCND1/COL4A3/COL4A4/DOCK1/EGFR/EMP2/FLT1/FLT4/FYN/IGF1R/ITGA1/ITGA3/ITGA6/ITGA8/ITGA9/ITGB6/KDR/LAMA3/LAMA4/LAMB2/LAMB3/LAMC1/LAMC2/LAMC3/PARVA/PDGFA/PIP5K1B/RAC1/ROCK2/SHC2/SHC3/SOS2/SPP1/TNR/VEGFA/VEGFC	38
hsa04520	Adherens junction	23/701	93/8659	8.773374230352e-07	4.0858857129925e-05	3.48296360422997e-05	ARHGAP29/BAIAP2/CDH1/CDH5/CTNND1/EGFR/FARP2/FGFR1/FYN/HEG1/IGF1R/LMO7/PARD3/PTPRB/PTPRF/PTPRM/RAC1/RASIP1/ROCK2/SMURF1/SMURF2/TGFBR1/TJP1	23
hsa05205	Proteoglycans in cancer	36/701	205/8659	6.65653154921815e-06	0.00027125366063064	0.000231226885393894	ANK3/CAMK2D/CAV1/CCND1/DCN/EGFR/ERBB3/FGFR1/FZD1/FZD10/FZD4/FZD5/FZD8/GAB1/GPC3/HCLS1/IGF1R/KDR/LUM/MDM2/PLCE1/RAC1/ROCK2/RRAS/SDC1/SDC2/SDC4/SOS2/TFAP4/TGFB2/TIMP3/TWIST1/VEGFA/WNT3A/WNT5A/WNT7A	36
hsa05165	Human papillomavirus infection	50/701	331/8659	1.03545547862149e-05	0.000375064984478451	0.000319719586381372	ATP6V1E2/BAK1/CCND1/COL4A3/COL4A4/CRB3/CREB3L2/DLG3/DVL1/EGFR/FZD1/FZD10/FZD4/FZD5/FZD8/HEY1/HEYL/HLA-C/ITGA1/ITGA3/ITGA6/ITGA8/ITGA9/ITGB6/JAG1/LAMA3/LAMA4/LAMB2/LAMB3/LAMC1/LAMC2/LAMC3/MAGI1/MAML1/MDM2/NOTCH2/NOTCH4/PARD3/PPP2R1B/PPP2R5B/PRKCZ/PSEN1/SOS2/SPP1/TLR3/TNR/VEGFA/WNT3A/WNT5A/WNT7A	50
hsa04151	PI3K-Akt signaling pathway	52/701	359/8659	2.28500836189617e-05	0.000744912725978151	0.000634991797411146	ANGPT1/ANGPT2/CCND1/COL4A3/COL4A4/CREB3L2/DDIT4/EFNA1/EGFR/EPOR/ERBB3/F2R/FGF18/FGFR1/FGFR2/FGFR3/FGFR4/FLT1/FLT4/GHR/GNG12/IGF1R/IL4R/ITGA1/ITGA3/ITGA6/ITGA8/ITGA9/ITGB6/KDR/KITLG/LAMA3/LAMA4/LAMB2/LAMB3/LAMC1/LAMC2/LAMC3/MAGI1/MDM2/PDGFA/PIK3R5/PPP2R1B/PPP2R5B/RAC1/SOS2/SPP1/TEK/TNR/VEGFA/VEGFC/YWHAE	52
hsa04340	Hedgehog signaling pathway	15/701	56/8659	2.54022895815069e-05	0.000752831491233751	0.000641742052585438	ARRB1/BTRC/CCND1/CDON/CSNK1E/DISP1/EVC/FBXW11/HHAT/HHIP/MEGF8/SCUBE2/SMURF1/SMURF2/SPOP	15
hsa05414	Dilated cardiomyopathy	21/701	103/8659	6.19619526834192e-05	0.00168329971456622	0.00143490837793181	ADCY3/ADCY4/ADCY6/ADCY8/ADRB1/CACNA1D/CACNA2D2/CACNB4/CACNG4/ITGA1/ITGA3/ITGA6/ITGA8/ITGA9/ITGB6/SGCB/SGCD/TGFB2/TNNC1/TPM3/TTN	21
hsa04530	Tight junction	29/701	170/8659	8.94379070022594e-05	0.00224282751405666	0.00191187104846935	ACTR3B/AMOTL2/ARPC2/ARPC5L/CACNA1D/CCND1/CGN/CGNL1/CLDN18/CLDN7/CRB3/DLG3/F11R/HCLS1/JAM2/MAGI1/MARVELD2/MYH10/NEDD4L/OCLN/PARD3/PPP2R1B/PRKAB1/PRKCE/PRKCZ/RAC1/ROCK2/TJP1/TJP2	29
hsa04916	Melanogenesis	20/701	101/8659	0.000140843465371887	0.00327964069365965	0.00279568983896076	ADCY3/ADCY4/ADCY6/ADCY8/CAMK2D/CREB3L2/DVL1/EDNRB/FZD1/FZD10/FZD4/FZD5/FZD8/GNAQ/KITLG/PLCB1/TYRP1/WNT3A/WNT5A/WNT7A	20
hsa04022	cGMP-PKG signaling pathway	28/701	167/8659	0.000159883411927513	0.00347479948589128	0.00296205057886761	ADCY3/ADCY4/ADCY6/ADCY8/ADORA3/ADRA2C/ADRB1/ATP1A3/ATP1B1/CACNA1D/CREB3L2/EDNRA/EDNRB/GNAQ/GTF2I/GTF2IRD1/GUCY1A2/KCNJ8/KCNMB4/NPR1/PIK3R5/PLCB1/PRKCE/PRKG1/ROCK2/TRPC6/VDAC1/VDAC2	28
hsa05224	Breast cancer	25/701	147/8659	0.00028245642864365	0.00575504973361436	0.0049058221817055	BAK1/CCND1/DLL4/DVL1/EGFR/FGF18/FGFR1/FLT4/FZD1/FZD10/FZD4/FZD5/FZD8/HEY1/HEYL/IGF1R/JAG1/NOTCH2/NOTCH4/SHC2/SHC3/SOS2/WNT3A/WNT5A/WNT7A	25
hsa04392	Hippo signaling pathway - multiple species	9/701	29/8659	0.000323597342449257	0.00620545491990927	0.00528976460722005	CSNK1E/FAT4/LATS2/LIMD1/TEAD1/TEAD2/TEAD3/WWTR1/YAP1	9
hsa04350	TGF-beta signaling pathway	20/701	108/8659	0.000360772185208171	0.00653398513210354	0.00556981619268755	BMP2/BMP5/BMPR2/DCN/ID1/ID4/INHBA/LEFTY2/NEO1/PPP2R1B/RGMA/SMAD1/SMAD6/SMAD7/SMAD9/SMURF1/SMURF2/TGFB2/TGFBR1/ZFYVE9	20
hsa04550	Signaling pathways regulating pluripotency of stem cells	24/701	143/8659	0.000454155832515016	0.00779235796841554	0.00664250081905619	BMPR2/DVL1/FGFR1/FGFR2/FGFR3/FGFR4/FZD1/FZD10/FZD4/FZD5/FZD8/ID1/ID4/IGF1R/INHBA/KLF4/LEFTY2/LIFR/SMAD1/SMAD9/TBX3/WNT3A/WNT5A/WNT7A	24
hsa04014	Ras signaling pathway	33/701	236/8659	0.00131671722668914	0.021462490795033	0.0182954393603123	ANGPT1/ANGPT2/EFNA1/EGFR/FGF18/FGFR1/FGFR2/FGFR3/FGFR4/FLT1/FLT4/GAB1/GNG12/IGF1R/KDR/KITLG/PDGFA/PLA1A/PLA2G1B/PLA2G4F/PLA2G5/PLCE1/RAC1/RASA4/RASAL2/RGL2/RRAS/SHC2/SHC3/SOS2/TEK/VEGFA/VEGFC	33
hsa04934	Cushing syndrome	24/701	155/8659	0.0014687680688187	0.0228008757349951	0.0194363293317362	ADCY3/ADCY4/ADCY6/ADCY8/ARNT/CACNA1D/CAMK2D/CCND1/CREB3L2/DVL1/EGFR/FH/FZD1/FZD10/FZD4/FZD5/FZD8/GNAQ/KCNK3/PLCB1/RASD1/WNT3A/WNT5A/WNT7A	24
hsa05410	Hypertrophic cardiomyopathy	17/701	97/8659	0.0018327219611752	0.0271576072428689	0.0231501721411605	CACNA1D/CACNA2D2/CACNB4/CACNG4/ITGA1/ITGA3/ITGA6/ITGA8/ITGA9/ITGB6/PRKAB1/SGCB/SGCD/TGFB2/TNNC1/TPM3/TTN	17
hsa04010	MAPK signaling pathway	39/701	301/8659	0.00214556118771889	0.0304109977041896	0.025923485288686	ANGPT1/ANGPT2/ARRB1/CACNA1D/CACNA2D2/CACNB4/CACNG4/DUSP16/EFNA1/EGFR/ERBB3/FGF18/FGFR1/FGFR2/FGFR3/FGFR4/FLT1/FLT4/GNG12/IGF1R/IL1A/KDR/KITLG/MAP3K3/MAP3K6/PDGFA/PLA2G4F/PPM1A/RAC1/RPS6KA2/RRAS/SOS2/TAOK3/TEK/TGFB2/TGFBR1/TRAF6/VEGFA/VEGFC	39
hsa04270	Vascular smooth muscle contraction	21/701	134/8659	0.00243878719806469	0.0331268594403788	0.0282385886091701	ADCY3/ADCY4/ADCY6/ADCY8/CACNA1D/CALCRL/EDNRA/GNAQ/GUCY1A2/KCNMB4/MYH10/NPR1/PLA2G1B/PLA2G4F/PLA2G5/PLCB1/PRKCE/PRKG1/RAMP2/RAMP3/ROCK2	21
hsa04810	Regulation of actin cytoskeleton	31/701	229/8659	0.00303730167098541	0.0396064137896497	0.033762005942743	ABI2/ACTR3B/ARPC2/ARPC5L/BAIAP2/DOCK1/EGFR/ENAH/F2R/FGF18/FGFR1/FGFR2/FGFR3/FGFR4/GNG12/ITGA1/ITGA3/ITGA6/ITGA8/ITGA9/ITGAE/ITGB6/LIMK2/MYH10/PDGFA/PIP4K2B/PIP5K1B/RAC1/ROCK2/RRAS/SOS2	31
hsa04144	Endocytosis	33/701	250/8659	0.00340619481825846	0.0405975105671467	0.0346068543420301	ACTR3B/ARPC2/ARPC5L/ARRB1/CAV1/EGFR/EHD2/EHD3/EPN2/FGFR2/FGFR3/FGFR4/FOLR1/GRK5/HLA-C/IGF1R/MDM2/NEDD4L/PARD3/PIP5K1B/PRKCZ/PSD3/RAB11FIP1/SH3GL2/SH3GL3/SMAP2/SMURF1/SMURF2/SPG21/TGFBR1/TRAF6/WIPF2/ZFYVE9	33
hsa04926	Relaxin signaling pathway	20/701	129/8659	0.00347476891152692	0.0405975105671467	0.0346068543420301	ADCY3/ADCY4/ADCY6/ADCY8/ARRB1/COL4A3/COL4A4/CREB3L2/EDNRB/EGFR/GNG12/PLCB1/PRKCZ/RXFP1/SHC2/SHC3/SOS2/TGFBR1/VEGFA/VEGFC	20
hsa04911	Insulin secretion	15/701	86/8659	0.00348690274809849	0.0405975105671467	0.0346068543420301	ABCC8/ADCY3/ADCY4/ADCY6/ADCY8/ATP1A3/ATP1B1/CACNA1D/CAMK2D/CCK/CREB3L2/GNAQ/KCNMB4/PLCB1/SLC2A1	15
hsa01521	EGFR tyrosine kinase inhibitor resistance	14/701	79/8659	0.00404501433501113	0.0435125714420136	0.0370917625466309	EGFR/ERBB3/FGFR2/FGFR3/GAB1/GAS6/IGF1R/KDR/NRG1/PDGFA/SHC2/SHC3/SOS2/VEGFA	14
hsa05217	Basal cell carcinoma	12/701	63/8659	0.00412532112473633	0.0435125714420136	0.0370917625466309	BAK1/BMP2/DVL1/FZD1/FZD10/FZD4/FZD5/FZD8/HHIP/WNT3A/WNT5A/WNT7A	12
hsa05226	Gastric cancer	22/701	149/8659	0.00413769851135713	0.0435125714420136	0.0370917625466309	ABCB1/BAK1/CCND1/CDH1/DVL1/EGFR/FGF18/FGFR2/FZD1/FZD10/FZD4/FZD5/FZD8/GAB1/SHC2/SHC3/SOS2/TGFB2/TGFBR1/WNT3A/WNT5A/WNT7A	22
hsa04261	Adrenergic signaling in cardiomyocytes	22/701	154/8659	0.00616402831865629	0.0627960384963109	0.0535297196093836	ADCY3/ADCY4/ADCY6/ADCY8/ADRB1/ATP1A3/ATP1B1/CACNA1D/CACNA2D2/CACNB4/CACNG4/CAMK2D/CREB3L2/GNAQ/PIK3R5/PLCB1/PPP2R1B/PPP2R5B/RAPGEF3/SCN4B/TNNC1/TPM3	22
hsa04918	Thyroid hormone synthesis	13/701	75/8659	0.00666960296977025	0.065887592974094	0.0561650776401705	ADCY3/ADCY4/ADCY6/ADCY8/ATP1A3/ATP1B1/CREB3L2/DUOX1/GNAQ/GPX3/GPX7/PDIA4/PLCB1	13
hsa00430	Taurine and hypotaurine metabolism	5/701	16/8659	0.00704575622765449	0.067556368535746	0.0575876050805197	FMO2/FMO3/FMO5/GGT1/GGT6	5
hsa04072	Phospholipase D signaling pathway	21/701	148/8659	0.00793488398748812	0.0739077765691751	0.0630017856450185	ADCY3/ADCY4/ADCY6/ADCY8/DGKD/DGKE/EGFR/F2R/FYN/GAB1/KITLG/PDGFA/PIK3R5/PIP5K1B/PLA2G4F/PLCB1/RAPGEF3/RRAS/SHC2/SHC3/SOS2	21
hsa04514	Cell adhesion molecules	22/701	158/8659	0.00831957537095594	0.0753383769703232	0.0642212835652739	CADM1/CD274/CDH1/CDH3/CDH5/CLDN18/CLDN7/F11R/HLA-C/ICAM2/ITGA6/ITGA8/ITGA9/JAM2/NEO1/NRXN3/OCLN/PTPRF/PTPRM/SDC1/SDC2/SDC4	22
hsa02010	ABC transporters	9/701	45/8659	0.0089092075396246	0.0784973421058816	0.0669141049917751	ABCA3/ABCA6/ABCA8/ABCB1/ABCC6/ABCC8/ABCC9/ABCD4/ABCG2	9
hsa04330	Notch signaling pathway	11/701	62/8659	0.0101753003597421	0.0872933662441034	0.0744121688357872	CTBP2/DLL4/DVL1/HEY1/HEYL/JAG1/MAML1/NOTCH2/NOTCH4/PSEN1/TLE2	11
hsa01522	Endocrine resistance	15/701	98/8659	0.0118670668135689	0.0946429697946973	0.0806772490339041	ADCY3/ADCY4/ADCY6/ADCY8/CCND1/DLL4/EGFR/IGF1R/JAG1/MDM2/NOTCH2/NOTCH4/SHC2/SHC3/SOS2	15
hsa04925	Aldosterone synthesis and secretion	15/701	98/8659	0.0118670668135689	0.0946429697946973	0.0806772490339041	ADCY3/ADCY4/ADCY6/ADCY8/ATP1A3/ATP1B1/CACNA1D/CAMK2D/CREB3L2/GNAQ/KCNK3/NPR1/PLCB1/PRKCE/PRKD1	15
hsa05207	Chemical carcinogenesis - receptor activation	27/701	212/8659	0.0120939572411681	0.0946429697946973	0.0806772490339041	ADCY3/ADCY4/ADCY6/ADCY8/ADRB1/AR/ARNT/ARRB1/CACNA1D/CCND1/CREB3L2/CYP1A2/CYP1B1/CYP2B6/DLL4/EGFR/FGF18/GSTA4/GSTT2/JAG1/KLF4/NOTCH2/PAQR5/PAQR7/RPS6KA2/SOS2/VEGFA	27
hsa00982	Drug metabolism - cytochrome P450	12/701	72/8659	0.0121932660471696	0.0946429697946973	0.0806772490339041	ADH1A/ADH1C/CYP1A2/CYP2B6/CYP3A5/FMO2/FMO3/FMO5/GSTA4/GSTT2/MAOA/MAOB	12
hsa04933	AGE-RAGE signaling pathway in diabetic complications	15/701	100/8659	0.0141666159448806	0.107402716233281	0.0915541397661807	AGER/CCND1/COL4A3/COL4A4/IL1A/PLCB1/PLCE1/PRKCE/PRKCZ/RAC1/TGFB2/TGFBR1/THBD/VEGFA/VEGFC	15
hsa05222	Small cell lung cancer	14/701	92/8659	0.0154977547071942	0.114824273512394	0.0978805560454373	BAK1/CCND1/COL4A3/COL4A4/ITGA3/ITGA6/LAMA3/LAMA4/LAMB2/LAMB3/LAMC1/LAMC2/LAMC3/TRAF6	14
hsa04371	Apelin signaling pathway	19/701	139/8659	0.0163265327114458	0.118276659198474	0.100823500253139	ADCY3/ADCY4/ADCY6/ADCY8/APLN/CCND1/CDH1/GNAQ/GNG12/HDAC4/JAG1/PIK3R5/PLCB1/PPARGC1A/PRKAB1/PRKCE/RRAS/SPP1/TGFBR1	19
hsa05412	Arrhythmogenic right ventricular cardiomyopathy	13/701	84/8659	0.0168954752222687	0.119737498314339	0.102068774798145	CACNA1D/CACNA2D2/CACNB4/CACNG4/ITGA1/ITGA3/ITGA6/ITGA8/ITGA9/ITGB6/PKP2/SGCB/SGCD	13
hsa00380	Tryptophan metabolism	8/701	42/8659	0.0177784545008783	0.123314386538007	0.105117849680445	ALDH7A1/CYP1A2/CYP1B1/HADH/INMT/MAOA/MAOB/TDO2	8
hsa05211	Renal cell carcinoma	11/701	69/8659	0.0218709787588971	0.148540397404176	0.126621455972562	ARNT/ARNT2/EPAS1/FH/FLCN/GAB1/RAC1/SLC2A1/SOS2/TGFB2/VEGFA	11
hsa04724	Glutamatergic synapse	16/701	115/8659	0.0224894149678666	0.149623454684174	0.127544694984249	ADCY3/ADCY4/ADCY6/ADCY8/CACNA1D/GLUL/GNAQ/GNG12/GRIA1/HOMER1/PLA2G4F/PLCB1/SHANK2/SHANK3/SLC1A1/SLC1A3	16
hsa00350	Tyrosine metabolism	7/701	36/8659	0.023306165609758	0.151956199775622	0.129533215178445	ADH1A/ADH1C/AOC3/MAOA/MAOB/PNMT/TYRP1	7
hsa04540	Gap junction	13/701	88/8659	0.0241184676294548	0.154169028376515	0.131419514018082	ADCY3/ADCY4/ADCY6/ADCY8/ADRB1/EGFR/GNAQ/GUCY1A2/PDGFA/PLCB1/PRKG1/SOS2/TJP1	13
hsa04976	Bile secretion	13/701	89/8659	0.0262357768353475	0.164478139390832	0.140207390375136	ABCB1/ABCG2/ADCY3/ADCY4/ADCY6/ADCY8/AQP1/AQP4/ATP1A3/ATP1B1/CA2/SLC2A1/SLCO1A2	13
hsa05225	Hepatocellular carcinoma	21/701	168/8659	0.0298844448098228	0.183817528452873	0.15669301747355	BAK1/CCND1/DVL1/EGFR/FZD1/FZD10/FZD4/FZD5/FZD8/GAB1/GSTA4/GSTT2/IGF1R/SHC2/SHC3/SOS2/TGFB2/TGFBR1/WNT3A/WNT5A/WNT7A	21
hsa04964	Proximal tubule bicarbonate reclamation	5/701	23/8659	0.0339099231401928	0.204715461920423	0.174507206803331	AQP1/ATP1A3/ATP1B1/CA2/CA4	5
hsa04020	Calcium signaling pathway	29/701	253/8659	0.0350541693611153	0.207775622031338	0.177115803087741	ADCY3/ADCY4/ADCY8/ADRB1/CACNA1D/CAMK2D/EDNRA/EDNRB/EGFR/ERBB3/F2R/FGF18/FGFR1/FGFR2/FGFR3/FGFR4/FLT1/FLT4/GNAQ/KDR/PDE1C/PDGFA/PLCB1/PLCE1/TNNC1/VDAC1/VDAC2/VEGFA/VEGFC	29
hsa04971	Gastric acid secretion	11/701	76/8659	0.0412885310922507	0.240358234572745	0.204890455044252	ADCY3/ADCY4/ADCY6/ADCY8/ATP1A3/ATP1B1/CA2/CAMK2D/GNAQ/KCNJ15/PLCB1	11
hsa04921	Oxytocin signaling pathway	19/701	154/8659	0.0420924836347125	0.240739467805549	0.205215432678931	ADCY3/ADCY4/ADCY6/ADCY8/CACNA1D/CACNA2D2/CACNB4/CACNG4/CAMK2D/CCND1/EGFR/GNAQ/GUCY1A2/NPR1/PIK3R5/PLA2G4F/PLCB1/PRKAB1/ROCK2	19
hsa05219	Bladder cancer	7/701	41/8659	0.0443267478228038	0.247574823269228	0.211042148347034	CCND1/CDH1/DAPK2/EGFR/FGFR3/MDM2/VEGFA	7
hsa05100	Bacterial invasion of epithelial cells	11/701	77/8659	0.044806486419891	0.247574823269228	0.211042148347034	ACTR3B/ARPC2/ARPC5L/CAV1/CDH1/DOCK1/GAB1/HCLS1/RAC1/SHC2/SHC3	11
hsa04713	Circadian entrainment	13/701	97/8659	0.0483196848680095	0.258233069950346	0.220127641158836	ADCY3/ADCY4/ADCY6/ADCY8/CACNA1D/CAMK2D/GNAQ/GNG12/GRIA1/GUCY1A2/PLCB1/PRKG1/RASD1	13
hsa05215	Prostate cancer	13/701	97/8659	0.0483196848680095	0.258233069950346	0.220127641158836	AR/CCND1/CREB3L2/EGFR/ERG/ETV5/FGFR1/FGFR2/IGF1R/MDM2/PDGFA/SOS2/TMPRSS2	13
hsa04924	Renin secretion	10/701	69/8659	0.0498752279193079	0.262247166156361	0.223549408670582	ADCY6/ADRB1/AQP1/CACNA1D/EDNRA/GNAQ/GUCY1A2/NPR1/PDE1C/PLCB1	10
