# Supplementary material for: Exploring IRGs as a Biomarker of Pulmonary Hypertension Using Multiple Machine Learning Algorithms
Source: Diagnostics (Basel). 2024 Oct 28;14(21):2398. doi: 10.3390/diagnostics14212398 (PMC11545203; doi:10.3390/diagnostics14212398)
Supplement: Supplementary file 1 [file diagnostics-14-02398-s001.zip › Table S5.csv]

	gene	p_val	avg_log2FC	pct.1	pct.2	p_val_adj	cluster
1	DCN	0	4.02164408348763	0.998	0.509	0	0
2	MFAP5	0	3.79391019888388	0.931	0.178	0	0
3	CFD	0	3.72997439748495	0.991	0.612	0	0
4	FBLN1	0	3.717508985157	0.993	0.309	0	0
5	SFRP2	0	3.68694964299189	0.972	0.185	0	0
6	ACTA2	0	5.73337589561752	0.946	0.454	0	1
7	TPM2	0	4.93539924076275	0.969	0.429	0	1
8	ACTG2	0	4.90086364207949	0.792	0.099	0	1
9	TAGLN	0	4.86041111620534	0.97	0.593	0	1
10	MYL9	0	4.58215180746055	0.97	0.497	0	1
11	CCL3	4.62984671380218e-281	4.51840077929014	0.886	0.28	9.06616583496742e-277	2
12	CXCL8	3.12083923806405e-270	3.97958165501453	0.865	0.241	6.11122739597702e-266	2
13	CCL3L1	7.79795199404024e-217	3.97544558514606	0.481	0.043	1.52699495947296e-212	2
14	S100A9	5.36081861338689e-74	3.79213598921937	0.596	0.254	1.04975550087342e-69	2
15	S100A8	1.34908077866807e-10	3.98579753576981	0.315	0.214	2.64176998078781e-06	2
16	CLDN5	0	5.51714446747512	0.922	0.048	0	3
17	SLC9A3R2	0	3.58651032420139	0.701	0.056	0	3
18	IFI27	3.7565021072109e-255	3.88220933471647	0.914	0.258	7.35598242634038e-251	3
19	FCN3	1.46718346317297e-250	5.04002178264362	0.436	0.015	2.8730386575853e-246	3
20	TMEM100	3.27625418665635e-217	3.59860905991154	0.623	0.084	6.41556094831047e-213	3
21	CD69	2.99178892674759e-66	3.65185952706817	0.369	0.091	5.85852107635713e-62	4
22	CXCR4	6.03578520701603e-50	3.53862848133788	0.453	0.172	1.18192745923788e-45	4
23	TSC22D3	3.79817484974852e-36	2.26317138583958	0.639	0.505	7.43758599077755e-32	4
24	AC020916.1	1.17293980672573e-28	2.39772687931656	0.264	0.091	2.29685072953031e-24	4
25	IGKC	1.84113297059924e-16	8.57615643997794	0.264	0.134	3.60530658302744e-12	4
26	MARCO	1.40888163991437e-219	3.50024061063469	0.765	0.086	2.75887202728031e-215	5
27	APOC1	1.67527637082024e-156	3.31395400820721	0.96	0.275	3.28052618934019e-152	5
28	CCL18	5.51043858211998e-149	3.43175294075488	0.739	0.123	1.07905408315073e-144	5
29	CD52	4.46705695855642e-147	3.8392418310361	0.783	0.165	8.74739093624519e-143	5
30	FABP4	3.4871036885616e-142	4.21625739549212	0.602	0.084	6.82844644294132e-138	5
31	SFTPB	4.03347929382973e-94	5.6619354944842	0.724	0.081	7.89835915317738e-90	6
32	SFTPA2	2.84226761856553e-32	5.43396958821701	0.5	0.1	5.56572845067501e-28	6
33	SCGB3A1	1.36792300769423e-24	8.49998446563428	0.592	0.2	2.67866683366685e-20	6
34	SFTPC	2.8809173126924e-09	7.17701828784788	0.763	0.522	5.64141228171425e-05	6
35	SCGB1A1	9.12198762233718e-08	8.54953140111598	0.5	0.305	0.00178626761620607	6
